# Supplementary material for: Baseline Characterization of the Gut Microbiota of Field and Colony Populations of Phlebotomus tobbi and Preliminary Assessment of the Anti-Leishmanial Activity of Cultivable Bacteria
Source: Pathogens. 2026 Jun 23;15(7):658. doi: 10.3390/pathogens15070658 (PMC13416292; doi:10.3390/pathogens15070658)
Supplement: Supplementary file 1 [file pathogens-15-00658-s001.zip]

Archive with 625 entries (531 files):
- pathogens-4357168-File S1/
- pathogens-4357168-File S1/Alpha_Diversity/
- pathogens-4357168-File S1/Alpha_Diversity/Boxplots/
- pathogens-4357168-File S1/Alpha_Diversity/Boxplots/chao1.png
- pathogens-4357168-File S1/Alpha_Diversity/Boxplots/fisher_alpha.png
- pathogens-4357168-File S1/Alpha_Diversity/Boxplots/observed_species.png
- pathogens-4357168-File S1/Alpha_Diversity/Boxplots/PD_whole_tree.png
- pathogens-4357168-File S1/Alpha_Diversity/Boxplots/shannon.png
- pathogens-4357168-File S1/Alpha_Diversity/Boxplots/simpson.png
- pathogens-4357168-File S1/Alpha_Diversity/Boxplots/simpson_e.png
- pathogens-4357168-File S1/Alpha_Diversity/Boxplots/simpson_reciprocal.png
- pathogens-4357168-File S1/Alpha_Diversity/Rarefaction_Plots/
- pathogens-4357168-File S1/Alpha_Diversity/Rarefaction_Plots/average_plots/
- pathogens-4357168-File S1/Alpha_Diversity/Rarefaction_Plots/average_plots/chao1BarcodeSequence.png
- pathogens-4357168-File S1/Alpha_Diversity/Rarefaction_Plots/average_plots/chao1LinkerPrimerSequence.png
- pathogens-4357168-File S1/Alpha_Diversity/Rarefaction_Plots/average_plots/chao1SampleID.png
- pathogens-4357168-File S1/Alpha_Diversity/Rarefaction_Plots/average_plots/fisher_alphaBarcodeSequence.png
- pathogens-4357168-File S1/Alpha_Diversity/Rarefaction_Plots/average_plots/fisher_alphaLinkerPrimerSequence.png
- pathogens-4357168-File S1/Alpha_Diversity/Rarefaction_Plots/average_plots/fisher_alphaSampleID.png
- pathogens-4357168-File S1/Alpha_Diversity/Rarefaction_Plots/average_plots/observed_speciesBarcodeSequence.png
- pathogens-4357168-File S1/Alpha_Diversity/Rarefaction_Plots/average_plots/observed_speciesLinkerPrimerSequence.png
- pathogens-4357168-File S1/Alpha_Diversity/Rarefaction_Plots/average_plots/observed_speciesSampleID.png
- pathogens-4357168-File S1/Alpha_Diversity/Rarefaction_Plots/average_plots/PD_whole_treeBarcodeSequence.png
- pathogens-4357168-File S1/Alpha_Diversity/Rarefaction_Plots/average_plots/PD_whole_treeLinkerPrimerSequence.png
- pathogens-4357168-File S1/Alpha_Diversity/Rarefaction_Plots/average_plots/PD_whole_treeSampleID.png
- pathogens-4357168-File S1/Alpha_Diversity/Rarefaction_Plots/average_plots/shannonBarcodeSequence.png
- pathogens-4357168-File S1/Alpha_Diversity/Rarefaction_Plots/average_plots/shannonLinkerPrimerSequence.png
- pathogens-4357168-File S1/Alpha_Diversity/Rarefaction_Plots/average_plots/shannonSampleID.png
- pathogens-4357168-File S1/Alpha_Diversity/Rarefaction_Plots/average_plots/simpsonBarcodeSequence.png
- pathogens-4357168-File S1/Alpha_Diversity/Rarefaction_Plots/average_plots/simpsonLinkerPrimerSequence.png
- pathogens-4357168-File S1/Alpha_Diversity/Rarefaction_Plots/average_plots/simpsonSampleID.png
- pathogens-4357168-File S1/Alpha_Diversity/Rarefaction_Plots/average_plots/simpson_eBarcodeSequence.png
- pathogens-4357168-File S1/Alpha_Diversity/Rarefaction_Plots/average_plots/simpson_eLinkerPrimerSequence.png
- pathogens-4357168-File S1/Alpha_Diversity/Rarefaction_Plots/average_plots/simpson_eSampleID.png
- pathogens-4357168-File S1/Alpha_Diversity/Rarefaction_Plots/average_plots/simpson_reciprocalBarcodeSequence.png
- pathogens-4357168-File S1/Alpha_Diversity/Rarefaction_Plots/average_plots/simpson_reciprocalLinkerPrimerSequence.png
- pathogens-4357168-File S1/Alpha_Diversity/Rarefaction_Plots/average_plots/simpson_reciprocalSampleID.png
- pathogens-4357168-File S1/Alpha_Diversity/Rarefaction_Plots/rarefaction_plots.html
- pathogens-4357168-File S1/Alpha_Diversity/Raw_Data/
- pathogens-4357168-File S1/Alpha_Diversity/Raw_Data/chao1.txt
- pathogens-4357168-File S1/Alpha_Diversity/Raw_Data/fisher_alpha.txt
- pathogens-4357168-File S1/Alpha_Diversity/Raw_Data/observed_species.txt
- pathogens-4357168-File S1/Alpha_Diversity/Raw_Data/PD_whole_tree.txt
- pathogens-4357168-File S1/Alpha_Diversity/Raw_Data/shannon.txt
- pathogens-4357168-File S1/Alpha_Diversity/Raw_Data/simpson.txt
- pathogens-4357168-File S1/Alpha_Diversity/Raw_Data/simpson_e.txt
- pathogens-4357168-File S1/Alpha_Diversity/Raw_Data/simpson_reciprocal.txt
- pathogens-4357168-File S1/ASV_Heatmap/
- pathogens-4357168-File S1/ASV_Heatmap/Heatmap_without_SampleClustering.pdf
- pathogens-4357168-File S1/ASV_Heatmap/Heatmap_with_SampleClustering.pdf
- pathogens-4357168-File S1/ASV_Heatmap/Raw_Data.txt
- pathogens-4357168-File S1/Beta_Diversity_ASV/
- pathogens-4357168-File S1/Beta_Diversity_ASV/Bray_Curtis/
- pathogens-4357168-File S1/Beta_Diversity_ASV/Bray_Curtis/emperor_required_resources/
- pathogens-4357168-File S1/Beta_Diversity_ASV/Bray_Curtis/emperor_required_resources/css/
- pathogens-4357168-File S1/Beta_Diversity_ASV/Bray_Curtis/emperor_required_resources/css/chosen.min.css
- pathogens-4357168-File S1/Beta_Diversity_ASV/Bray_Curtis/emperor_required_resources/css/colorPicker.css
- pathogens-4357168-File S1/Beta_Diversity_ASV/Bray_Curtis/emperor_required_resources/css/d3.parcoords.css
- pathogens-4357168-File S1/Beta_Diversity_ASV/Bray_Curtis/emperor_required_resources/css/images/
- pathogens-4357168-File S1/Beta_Diversity_ASV/Bray_Curtis/emperor_required_resources/css/images/ui-bg_flat_0_aaaaaa_40x100.png
- pathogens-4357168-File S1/Beta_Diversity_ASV/Bray_Curtis/emperor_required_resources/css/images/ui-bg_flat_75_ffffff_40x100.png
- pathogens-4357168-File S1/Beta_Diversity_ASV/Bray_Curtis/emperor_required_resources/css/images/ui-bg_glass_55_fbf9ee_1x400.png
- pathogens-4357168-File S1/Beta_Diversity_ASV/Bray_Curtis/emperor_required_resources/css/images/ui-bg_glass_65_ffffff_1x400.png
- pathogens-4357168-File S1/Beta_Diversity_ASV/Bray_Curtis/emperor_required_resources/css/images/ui-bg_glass_75_dadada_1x400.png
- pathogens-4357168-File S1/Beta_Diversity_ASV/Bray_Curtis/emperor_required_resources/css/images/ui-bg_glass_75_e6e6e6_1x400.png
- pathogens-4357168-File S1/Beta_Diversity_ASV/Bray_Curtis/emperor_required_resources/css/images/ui-bg_glass_95_fef1ec_1x400.png
- pathogens-4357168-File S1/Beta_Diversity_ASV/Bray_Curtis/emperor_required_resources/css/images/ui-bg_highlight-soft_75_cccccc_1x100.png
- pathogens-4357168-File S1/Beta_Diversity_ASV/Bray_Curtis/emperor_required_resources/css/images/ui-icons_222222_256x240.png
- pathogens-4357168-File S1/Beta_Diversity_ASV/Bray_Curtis/emperor_required_resources/css/images/ui-icons_2e83ff_256x240.png
- pathogens-4357168-File S1/Beta_Diversity_ASV/Bray_Curtis/emperor_required_resources/css/images/ui-icons_454545_256x240.png
- pathogens-4357168-File S1/Beta_Diversity_ASV/Bray_Curtis/emperor_required_resources/css/images/ui-icons_888888_256x240.png
- pathogens-4357168-File S1/Beta_Diversity_ASV/Bray_Curtis/emperor_required_resources/css/images/ui-icons_cd0a0a_256x240.png
- pathogens-4357168-File S1/Beta_Diversity_ASV/Bray_Curtis/emperor_required_resources/css/jquery-ui-1.8.16.custom.css
- pathogens-4357168-File S1/Beta_Diversity_ASV/Bray_Curtis/emperor_required_resources/css/jquery-ui2.css
- pathogens-4357168-File S1/Beta_Diversity_ASV/Bray_Curtis/emperor_required_resources/css/spectrum.css
- pathogens-4357168-File S1/Beta_Diversity_ASV/Bray_Curtis/emperor_required_resources/emperor/
- pathogens-4357168-File S1/Beta_Diversity_ASV/Bray_Curtis/emperor_required_resources/emperor/css/
- pathogens-4357168-File S1/Beta_Diversity_ASV/Bray_Curtis/emperor_required_resources/emperor/css/emperor.css
- pathogens-4357168-File S1/Beta_Diversity_ASV/Bray_Curtis/emperor_required_resources/emperor/js/
- pathogens-4357168-File S1/Beta_Diversity_ASV/Bray_Curtis/emperor_required_resources/emperor/js/animate.js
- pathogens-4357168-File S1/Beta_Diversity_ASV/Bray_Curtis/emperor_required_resources/emperor/js/draw.js
- pathogens-4357168-File S1/Beta_Diversity_ASV/Bray_Curtis/emperor_required_resources/emperor/js/emperor.js
- pathogens-4357168-File S1/Beta_Diversity_ASV/Bray_Curtis/emperor_required_resources/emperor/js/trajectory.js
- pathogens-4357168-File S1/Beta_Diversity_ASV/Bray_Curtis/emperor_required_resources/emperor/js/ui.js
- pathogens-4357168-File S1/Beta_Diversity_ASV/Bray_Curtis/emperor_required_resources/emperor/js/util.js
- pathogens-4357168-File S1/Beta_Diversity_ASV/Bray_Curtis/emperor_required_resources/img/
- pathogens-4357168-File S1/Beta_Diversity_ASV/Bray_Curtis/emperor_required_resources/img/emperor.png
- pathogens-4357168-File S1/Beta_Diversity_ASV/Bray_Curtis/emperor_required_resources/img/favicon.ico
- pathogens-4357168-File S1/Beta_Diversity_ASV/Bray_Curtis/emperor_required_resources/img/pause.png
- pathogens-4357168-File S1/Beta_Diversity_ASV/Bray_Curtis/emperor_required_resources/img/play.png
- pathogens-4357168-File S1/Beta_Diversity_ASV/Bray_Curtis/emperor_required_resources/img/reset.png
- pathogens-4357168-File S1/Beta_Diversity_ASV/Bray_Curtis/emperor_required_resources/js/
- pathogens-4357168-File S1/Beta_Diversity_ASV/Bray_Curtis/emperor_required_resources/js/chosen.jquery.min.js
- pathogens-4357168-File S1/Beta_Diversity_ASV/Bray_Curtis/emperor_required_resources/js/chroma.min.js
- pathogens-4357168-File S1/Beta_Diversity_ASV/Bray_Curtis/emperor_required_resources/js/d3.parcoords.js
- pathogens-4357168-File S1/Beta_Diversity_ASV/Bray_Curtis/emperor_required_resources/js/d3.v3.min.js
- pathogens-4357168-File S1/Beta_Diversity_ASV/Bray_Curtis/emperor_required_resources/js/FileSaver.min.js
- pathogens-4357168-File S1/Beta_Diversity_ASV/Bray_Curtis/emperor_required_resources/js/jquery-1.6.2.min.js
- pathogens-4357168-File S1/Beta_Diversity_ASV/Bray_Curtis/emperor_required_resources/js/jquery-1.7.1.min.js
- pathogens-4357168-File S1/Beta_Diversity_ASV/Bray_Curtis/emperor_required_resources/js/jquery-ui-1.8.17.custom.min.js
- pathogens-4357168-File S1/Beta_Diversity_ASV/Bray_Curtis/emperor_required_resources/js/jquery.colorPicker.js
- pathogens-4357168-File S1/Beta_Diversity_ASV/Bray_Curtis/emperor_required_resources/js/js/
- pathogens-4357168-File S1/Beta_Diversity_ASV/Bray_Curtis/emperor_required_resources/js/js/ColorConverter.js
- pathogens-4357168-File S1/Beta_Diversity_ASV/Bray_Curtis/emperor_required_resources/js/js/Detector.js
- pathogens-4357168-File S1/Beta_Diversity_ASV/Bray_Curtis/emperor_required_resources/js/js/OrbitControls.js
- pathogens-4357168-File S1/Beta_Diversity_ASV/Bray_Curtis/emperor_required_resources/js/js/SVGRenderer.js
- pathogens-4357168-File S1/Beta_Diversity_ASV/Bray_Curtis/emperor_required_resources/js/spectrum.js
- pathogens-4357168-File S1/Beta_Diversity_ASV/Bray_Curtis/emperor_required_resources/js/three.min.js
- pathogens-4357168-File S1/Beta_Diversity_ASV/Bray_Curtis/emperor_required_resources/js/THREEx.screenshot.js
- pathogens-4357168-File S1/Beta_Diversity_ASV/Bray_Curtis/emperor_required_resources/js/underscore-min.js
- pathogens-4357168-File S1/Beta_Diversity_ASV/Bray_Curtis/index.html
- pathogens-4357168-File S1/Beta_Diversity_ASV/Bray_Curtis/Raw_Data/
- pathogens-4357168-File S1/Beta_Diversity_ASV/Bray_Curtis/Raw_Data/bray_curtis_dm.txt
- pathogens-4357168-File S1/Beta_Diversity_ASV/Bray_Curtis/Raw_Data/bray_curtis_pc.txt
- pathogens-4357168-File S1/Beta_Diversity_ASV/Unweighted_UniFrac/
- pathogens-4357168-File S1/Beta_Diversity_ASV/Unweighted_UniFrac/emperor_required_resources/
- pathogens-4357168-File S1/Beta_Diversity_ASV/Unweighted_UniFrac/emperor_required_resources/css/
- pathogens-4357168-File S1/Beta_Diversity_ASV/Unweighted_UniFrac/emperor_required_resources/css/chosen.min.css
- pathogens-4357168-File S1/Beta_Diversity_ASV/Unweighted_UniFrac/emperor_required_resources/css/colorPicker.css
- pathogens-4357168-File S1/Beta_Diversity_ASV/Unweighted_UniFrac/emperor_required_resources/css/d3.parcoords.css
- pathogens-4357168-File S1/Beta_Diversity_ASV/Unweighted_UniFrac/emperor_required_resources/css/images/
- pathogens-4357168-File S1/Beta_Diversity_ASV/Unweighted_UniFrac/emperor_required_resources/css/images/ui-bg_flat_0_aaaaaa_40x100.png
- pathogens-4357168-File S1/Beta_Diversity_ASV/Unweighted_UniFrac/emperor_required_resources/css/images/ui-bg_flat_75_ffffff_40x100.png
- pathogens-4357168-File S1/Beta_Diversity_ASV/Unweighted_UniFrac/emperor_required_resources/css/images/ui-bg_glass_55_fbf9ee_1x400.png
- pathogens-4357168-File S1/Beta_Diversity_ASV/Unweighted_UniFrac/emperor_required_resources/css/images/ui-bg_glass_65_ffffff_1x400.png
- pathogens-4357168-File S1/Beta_Diversity_ASV/Unweighted_UniFrac/emperor_required_resources/css/images/ui-bg_glass_75_dadada_1x400.png
- pathogens-4357168-File S1/Beta_Diversity_ASV/Unweighted_UniFrac/emperor_required_resources/css/images/ui-bg_glass_75_e6e6e6_1x400.png
- pathogens-4357168-File S1/Beta_Diversity_ASV/Unweighted_UniFrac/emperor_required_resources/css/images/ui-bg_glass_95_fef1ec_1x400.png
- pathogens-4357168-File S1/Beta_Diversity_ASV/Unweighted_UniFrac/emperor_required_resources/css/images/ui-bg_highlight-soft_75_cccccc_1x100.png
- pathogens-4357168-File S1/Beta_Diversity_ASV/Unweighted_UniFrac/emperor_required_resources/css/images/ui-icons_222222_256x240.png
- pathogens-4357168-File S1/Beta_Diversity_ASV/Unweighted_UniFrac/emperor_required_resources/css/images/ui-icons_2e83ff_256x240.png
- pathogens-4357168-File S1/Beta_Diversity_ASV/Unweighted_UniFrac/emperor_required_resources/css/images/ui-icons_454545_256x240.png
- pathogens-4357168-File S1/Beta_Diversity_ASV/Unweighted_UniFrac/emperor_required_resources/css/images/ui-icons_888888_256x240.png
- pathogens-4357168-File S1/Beta_Diversity_ASV/Unweighted_UniFrac/emperor_required_resources/css/images/ui-icons_cd0a0a_256x240.png
- pathogens-4357168-File S1/Beta_Diversity_ASV/Unweighted_UniFrac/emperor_required_resources/css/jquery-ui-1.8.16.custom.css
- pathogens-4357168-File S1/Beta_Diversity_ASV/Unweighted_UniFrac/emperor_required_resources/css/jquery-ui2.css
- pathogens-4357168-File S1/Beta_Diversity_ASV/Unweighted_UniFrac/emperor_required_resources/css/spectrum.css
- pathogens-4357168-File S1/Beta_Diversity_ASV/Unweighted_UniFrac/emperor_required_resources/emperor/
- pathogens-4357168-File S1/Beta_Diversity_ASV/Unweighted_UniFrac/emperor_required_resources/emperor/css/
- pathogens-4357168-File S1/Beta_Diversity_ASV/Unweighted_UniFrac/emperor_required_resources/emperor/css/emperor.css
- pathogens-4357168-File S1/Beta_Diversity_ASV/Unweighted_UniFrac/emperor_required_resources/emperor/js/
- pathogens-4357168-File S1/Beta_Diversity_ASV/Unweighted_UniFrac/emperor_required_resources/emperor/js/animate.js
- pathogens-4357168-File S1/Beta_Diversity_ASV/Unweighted_UniFrac/emperor_required_resources/emperor/js/draw.js
- pathogens-4357168-File S1/Beta_Diversity_ASV/Unweighted_UniFrac/emperor_required_resources/emperor/js/emperor.js
- pathogens-4357168-File S1/Beta_Diversity_ASV/Unweighted_UniFrac/emperor_required_resources/emperor/js/trajectory.js
- pathogens-4357168-File S1/Beta_Diversity_ASV/Unweighted_UniFrac/emperor_required_resources/emperor/js/ui.js
- pathogens-4357168-File S1/Beta_Diversity_ASV/Unweighted_UniFrac/emperor_required_resources/emperor/js/util.js
- pathogens-4357168-File S1/Beta_Diversity_ASV/Unweighted_UniFrac/emperor_required_resources/img/
- pathogens-4357168-File S1/Beta_Diversity_ASV/Unweighted_UniFrac/emperor_required_resources/img/emperor.png
- pathogens-4357168-File S1/Beta_Diversity_ASV/Unweighted_UniFrac/emperor_required_resources/img/favicon.ico
- pathogens-4357168-File S1/Beta_Diversity_ASV/Unweighted_UniFrac/emperor_required_resources/img/pause.png
- pathogens-4357168-File S1/Beta_Diversity_ASV/Unweighted_UniFrac/emperor_required_resources/img/play.png
- pathogens-4357168-File S1/Beta_Diversity_ASV/Unweighted_UniFrac/emperor_required_resources/img/reset.png
- pathogens-4357168-File S1/Beta_Diversity_ASV/Unweighted_UniFrac/emperor_required_resources/js/
- pathogens-4357168-File S1/Beta_Diversity_ASV/Unweighted_UniFrac/emperor_required_resources/js/chosen.jquery.min.js
- pathogens-4357168-File S1/Beta_Diversity_ASV/Unweighted_UniFrac/emperor_required_resources/js/chroma.min.js
- pathogens-4357168-File S1/Beta_Diversity_ASV/Unweighted_UniFrac/emperor_required_resources/js/d3.parcoords.js
- pathogens-4357168-File S1/Beta_Diversity_ASV/Unweighted_UniFrac/emperor_required_resources/js/d3.v3.min.js
- pathogens-4357168-File S1/Beta_Diversity_ASV/Unweighted_UniFrac/emperor_required_resources/js/FileSaver.min.js
- pathogens-4357168-File S1/Beta_Diversity_ASV/Unweighted_UniFrac/emperor_required_resources/js/jquery-1.6.2.min.js
- pathogens-4357168-File S1/Beta_Diversity_ASV/Unweighted_UniFrac/emperor_required_resources/js/jquery-1.7.1.min.js
- pathogens-4357168-File S1/Beta_Diversity_ASV/Unweighted_UniFrac/emperor_required_resources/js/jquery-ui-1.8.17.custom.min.js
- pathogens-4357168-File S1/Beta_Diversity_ASV/Unweighted_UniFrac/emperor_required_resources/js/jquery.colorPicker.js
- pathogens-4357168-File S1/Beta_Diversity_ASV/Unweighted_UniFrac/emperor_required_resources/js/js/
- pathogens-4357168-File S1/Beta_Diversity_ASV/Unweighted_UniFrac/emperor_required_resources/js/js/ColorConverter.js
- pathogens-4357168-File S1/Beta_Diversity_ASV/Unweighted_UniFrac/emperor_required_resources/js/js/Detector.js
- pathogens-4357168-File S1/Beta_Diversity_ASV/Unweighted_UniFrac/emperor_required_resources/js/js/OrbitControls.js
- pathogens-4357168-File S1/Beta_Diversity_ASV/Unweighted_UniFrac/emperor_required_resources/js/js/SVGRenderer.js
- pathogens-4357168-File S1/Beta_Diversity_ASV/Unweighted_UniFrac/emperor_required_resources/js/spectrum.js
- pathogens-4357168-File S1/Beta_Diversity_ASV/Unweighted_UniFrac/emperor_required_resources/js/three.min.js
- pathogens-4357168-File S1/Beta_Diversity_ASV/Unweighted_UniFrac/emperor_required_resources/js/THREEx.screenshot.js
- pathogens-4357168-File S1/Beta_Diversity_ASV/Unweighted_UniFrac/emperor_required_resources/js/underscore-min.js
- pathogens-4357168-File S1/Beta_Diversity_ASV/Unweighted_UniFrac/index.html
- pathogens-4357168-File S1/Beta_Diversity_ASV/Unweighted_UniFrac/Raw_Data/
- pathogens-4357168-File S1/Beta_Diversity_ASV/Unweighted_UniFrac/Raw_Data/unweighted_unifrac_dm.txt
- pathogens-4357168-File S1/Beta_Diversity_ASV/Unweighted_UniFrac/Raw_Data/unweighted_unifrac_pc.txt
- pathogens-4357168-File S1/Beta_Diversity_ASV/Weighted_UniFrac/
- pathogens-4357168-File S1/Beta_Diversity_ASV/Weighted_UniFrac/emperor_required_resources/
- pathogens-4357168-File S1/Beta_Diversity_ASV/Weighted_UniFrac/emperor_required_resources/css/
- pathogens-4357168-File S1/Beta_Diversity_ASV/Weighted_UniFrac/emperor_required_resources/css/chosen.min.css
- pathogens-4357168-File S1/Beta_Diversity_ASV/Weighted_UniFrac/emperor_required_resources/css/colorPicker.css
- pathogens-4357168-File S1/Beta_Diversity_ASV/Weighted_UniFrac/emperor_required_resources/css/d3.parcoords.css
- pathogens-4357168-File S1/Beta_Diversity_ASV/Weighted_UniFrac/emperor_required_resources/css/images/
- pathogens-4357168-File S1/Beta_Diversity_ASV/Weighted_UniFrac/emperor_required_resources/css/images/ui-bg_flat_0_aaaaaa_40x100.png
- pathogens-4357168-File S1/Beta_Diversity_ASV/Weighted_UniFrac/emperor_required_resources/css/images/ui-bg_flat_75_ffffff_40x100.png
- pathogens-4357168-File S1/Beta_Diversity_ASV/Weighted_UniFrac/emperor_required_resources/css/images/ui-bg_glass_55_fbf9ee_1x400.png
- pathogens-4357168-File S1/Beta_Diversity_ASV/Weighted_UniFrac/emperor_required_resources/css/images/ui-bg_glass_65_ffffff_1x400.png
- pathogens-4357168-File S1/Beta_Diversity_ASV/Weighted_UniFrac/emperor_required_resources/css/images/ui-bg_glass_75_dadada_1x400.png
- pathogens-4357168-File S1/Beta_Diversity_ASV/Weighted_UniFrac/emperor_required_resources/css/images/ui-bg_glass_75_e6e6e6_1x400.png
- pathogens-4357168-File S1/Beta_Diversity_ASV/Weighted_UniFrac/emperor_required_resources/css/images/ui-bg_glass_95_fef1ec_1x400.png
- pathogens-4357168-File S1/Beta_Diversity_ASV/Weighted_UniFrac/emperor_required_resources/css/images/ui-bg_highlight-soft_75_cccccc_1x100.png
- pathogens-4357168-File S1/Beta_Diversity_ASV/Weighted_UniFrac/emperor_required_resources/css/images/ui-icons_222222_256x240.png
- pathogens-4357168-File S1/Beta_Diversity_ASV/Weighted_UniFrac/emperor_required_resources/css/images/ui-icons_2e83ff_256x240.png
- pathogens-4357168-File S1/Beta_Diversity_ASV/Weighted_UniFrac/emperor_required_resources/css/images/ui-icons_454545_256x240.png
- pathogens-4357168-File S1/Beta_Diversity_ASV/Weighted_UniFrac/emperor_required_resources/css/images/ui-icons_888888_256x240.png
- pathogens-4357168-File S1/Beta_Diversity_ASV/Weighted_UniFrac/emperor_required_resources/css/images/ui-icons_cd0a0a_256x240.png
- pathogens-4357168-File S1/Beta_Diversity_ASV/Weighted_UniFrac/emperor_required_resources/css/jquery-ui-1.8.16.custom.css
- pathogens-4357168-File S1/Beta_Diversity_ASV/Weighted_UniFrac/emperor_required_resources/css/jquery-ui2.css
- pathogens-4357168-File S1/Beta_Diversity_ASV/Weighted_UniFrac/emperor_required_resources/css/spectrum.css
- pathogens-4357168-File S1/Beta_Diversity_ASV/Weighted_UniFrac/emperor_required_resources/emperor/
- pathogens-4357168-File S1/Beta_Diversity_ASV/Weighted_UniFrac/emperor_required_resources/emperor/css/
- pathogens-4357168-File S1/Beta_Diversity_ASV/Weighted_UniFrac/emperor_required_resources/emperor/css/emperor.css
- pathogens-4357168-File S1/Beta_Diversity_ASV/Weighted_UniFrac/emperor_required_resources/emperor/js/
- pathogens-4357168-File S1/Beta_Diversity_ASV/Weighted_UniFrac/emperor_required_resources/emperor/js/animate.js
- pathogens-4357168-File S1/Beta_Diversity_ASV/Weighted_UniFrac/emperor_required_resources/emperor/js/draw.js
- pathogens-4357168-File S1/Beta_Diversity_ASV/Weighted_UniFrac/emperor_required_resources/emperor/js/emperor.js
- pathogens-4357168-File S1/Beta_Diversity_ASV/Weighted_UniFrac/emperor_required_resources/emperor/js/trajectory.js
- pathogens-4357168-File S1/Beta_Diversity_ASV/Weighted_UniFrac/emperor_required_resources/emperor/js/ui.js
- pathogens-4357168-File S1/Beta_Diversity_ASV/Weighted_UniFrac/emperor_required_resources/emperor/js/util.js
- pathogens-4357168-File S1/Beta_Diversity_ASV/Weighted_UniFrac/emperor_required_resources/img/
- pathogens-4357168-File S1/Beta_Diversity_ASV/Weighted_UniFrac/emperor_required_resources/img/emperor.png
- pathogens-4357168-File S1/Beta_Diversity_ASV/Weighted_UniFrac/emperor_required_resources/img/favicon.ico
- pathogens-4357168-File S1/Beta_Diversity_ASV/Weighted_UniFrac/emperor_required_resources/img/pause.png
- pathogens-4357168-File S1/Beta_Diversity_ASV/Weighted_UniFrac/emperor_required_resources/img/play.png
- pathogens-4357168-File S1/Beta_Diversity_ASV/Weighted_UniFrac/emperor_required_resources/img/reset.png
- pathogens-4357168-File S1/Beta_Diversity_ASV/Weighted_UniFrac/emperor_required_resources/js/
- pathogens-4357168-File S1/Beta_Diversity_ASV/Weighted_UniFrac/emperor_required_resources/js/chosen.jquery.min.js
- pathogens-4357168-File S1/Beta_Diversity_ASV/Weighted_UniFrac/emperor_required_resources/js/chroma.min.js
- pathogens-4357168-File S1/Beta_Diversity_ASV/Weighted_UniFrac/emperor_required_resources/js/d3.parcoords.js
- pathogens-4357168-File S1/Beta_Diversity_ASV/Weighted_UniFrac/emperor_required_resources/js/d3.v3.min.js
- pathogens-4357168-File S1/Beta_Diversity_ASV/Weighted_UniFrac/emperor_required_resources/js/FileSaver.min.js
- pathogens-4357168-File S1/Beta_Diversity_ASV/Weighted_UniFrac/emperor_required_resources/js/jquery-1.6.2.min.js
- pathogens-4357168-File S1/Beta_Diversity_ASV/Weighted_UniFrac/emperor_required_resources/js/jquery-1.7.1.min.js
- pathogens-4357168-File S1/Beta_Diversity_ASV/Weighted_UniFrac/emperor_required_resources/js/jquery-ui-1.8.17.custom.min.js
- pathogens-4357168-File S1/Beta_Diversity_ASV/Weighted_UniFrac/emperor_required_resources/js/jquery.colorPicker.js
- pathogens-4357168-File S1/Beta_Diversity_ASV/Weighted_UniFrac/emperor_required_resources/js/js/
- pathogens-4357168-File S1/Beta_Diversity_ASV/Weighted_UniFrac/emperor_required_resources/js/js/ColorConverter.js
- pathogens-4357168-File S1/Beta_Diversity_ASV/Weighted_UniFrac/emperor_required_resources/js/js/Detector.js
- pathogens-4357168-File S1/Beta_Diversity_ASV/Weighted_UniFrac/emperor_required_resources/js/js/OrbitControls.js
- pathogens-4357168-File S1/Beta_Diversity_ASV/Weighted_UniFrac/emperor_required_resources/js/js/SVGRenderer.js
- pathogens-4357168-File S1/Beta_Diversity_ASV/Weighted_UniFrac/emperor_required_resources/js/spectrum.js
- pathogens-4357168-File S1/Beta_Diversity_ASV/Weighted_UniFrac/emperor_required_resources/js/three.min.js
- pathogens-4357168-File S1/Beta_Diversity_ASV/Weighted_UniFrac/emperor_required_resources/js/THREEx.screenshot.js
- pathogens-4357168-File S1/Beta_Diversity_ASV/Weighted_UniFrac/emperor_required_resources/js/underscore-min.js
- pathogens-4357168-File S1/Beta_Diversity_ASV/Weighted_UniFrac/index.html
- pathogens-4357168-File S1/Beta_Diversity_ASV/Weighted_UniFrac/Raw_Data/
- pathogens-4357168-File S1/Beta_Diversity_ASV/Weighted_UniFrac/Raw_Data/weighted_unifrac_dm.txt
- pathogens-4357168-File S1/Beta_Diversity_ASV/Weighted_UniFrac/Raw_Data/weighted_unifrac_pc.txt
- pathogens-4357168-File S1/Beta_Diversity_GenusLevel/
- pathogens-4357168-File S1/Beta_Diversity_GenusLevel/emperor_required_resources/
- pathogens-4357168-File S1/Beta_Diversity_GenusLevel/emperor_required_resources/css/
- pathogens-4357168-File S1/Beta_Diversity_GenusLevel/emperor_required_resources/css/chosen.min.css
- pathogens-4357168-File S1/Beta_Diversity_GenusLevel/emperor_required_resources/css/colorPicker.css
- pathogens-4357168-File S1/Beta_Diversity_GenusLevel/emperor_required_resources/css/d3.parcoords.css
- pathogens-4357168-File S1/Beta_Diversity_GenusLevel/emperor_required_resources/css/images/
- pathogens-4357168-File S1/Beta_Diversity_GenusLevel/emperor_required_resources/css/images/ui-bg_flat_0_aaaaaa_40x100.png
- pathogens-4357168-File S1/Beta_Diversity_GenusLevel/emperor_required_resources/css/images/ui-bg_flat_75_ffffff_40x100.png
- pathogens-4357168-File S1/Beta_Diversity_GenusLevel/emperor_required_resources/css/images/ui-bg_glass_55_fbf9ee_1x400.png
- pathogens-4357168-File S1/Beta_Diversity_GenusLevel/emperor_required_resources/css/images/ui-bg_glass_65_ffffff_1x400.png
- pathogens-4357168-File S1/Beta_Diversity_GenusLevel/emperor_required_resources/css/images/ui-bg_glass_75_dadada_1x400.png
- pathogens-4357168-File S1/Beta_Diversity_GenusLevel/emperor_required_resources/css/images/ui-bg_glass_75_e6e6e6_1x400.png
- pathogens-4357168-File S1/Beta_Diversity_GenusLevel/emperor_required_resources/css/images/ui-bg_glass_95_fef1ec_1x400.png
- pathogens-4357168-File S1/Beta_Diversity_GenusLevel/emperor_required_resources/css/images/ui-bg_highlight-soft_75_cccccc_1x100.png
- pathogens-4357168-File S1/Beta_Diversity_GenusLevel/emperor_required_resources/css/images/ui-icons_222222_256x240.png
- pathogens-4357168-File S1/Beta_Diversity_GenusLevel/emperor_required_resources/css/images/ui-icons_2e83ff_256x240.png
- pathogens-4357168-File S1/Beta_Diversity_GenusLevel/emperor_required_resources/css/images/ui-icons_454545_256x240.png
- pathogens-4357168-File S1/Beta_Diversity_GenusLevel/emperor_required_resources/css/images/ui-icons_888888_256x240.png
- pathogens-4357168-File S1/Beta_Diversity_GenusLevel/emperor_required_resources/css/images/ui-icons_cd0a0a_256x240.png
- pathogens-4357168-File S1/Beta_Diversity_GenusLevel/emperor_required_resources/css/jquery-ui-1.8.16.custom.css
- pathogens-4357168-File S1/Beta_Diversity_GenusLevel/emperor_required_resources/css/jquery-ui2.css
- pathogens-4357168-File S1/Beta_Diversity_GenusLevel/emperor_required_resources/css/spectrum.css
- pathogens-4357168-File S1/Beta_Diversity_GenusLevel/emperor_required_resources/emperor/
- pathogens-4357168-File S1/Beta_Diversity_GenusLevel/emperor_required_resources/emperor/css/
- pathogens-4357168-File S1/Beta_Diversity_GenusLevel/emperor_required_resources/emperor/css/emperor.css
- pathogens-4357168-File S1/Beta_Diversity_GenusLevel/emperor_required_resources/emperor/js/
- pathogens-4357168-File S1/Beta_Diversity_GenusLevel/emperor_required_resources/emperor/js/animate.js
- pathogens-4357168-File S1/Beta_Diversity_GenusLevel/emperor_required_resources/emperor/js/draw.js
- pathogens-4357168-File S1/Beta_Diversity_GenusLevel/emperor_required_resources/emperor/js/emperor.js
- pathogens-4357168-File S1/Beta_Diversity_GenusLevel/emperor_required_resources/emperor/js/trajectory.js
- pathogens-4357168-File S1/Beta_Diversity_GenusLevel/emperor_required_resources/emperor/js/ui.js
- pathogens-4357168-File S1/Beta_Diversity_GenusLevel/emperor_required_resources/emperor/js/util.js
- pathogens-4357168-File S1/Beta_Diversity_GenusLevel/emperor_required_resources/img/
- pathogens-4357168-File S1/Beta_Diversity_GenusLevel/emperor_required_resources/img/emperor.png
- pathogens-4357168-File S1/Beta_Diversity_GenusLevel/emperor_required_resources/img/favicon.ico
- pathogens-4357168-File S1/Beta_Diversity_GenusLevel/emperor_required_resources/img/pause.png
- pathogens-4357168-File S1/Beta_Diversity_GenusLevel/emperor_required_resources/img/play.png
- pathogens-4357168-File S1/Beta_Diversity_GenusLevel/emperor_required_resources/img/reset.png
- pathogens-4357168-File S1/Beta_Diversity_GenusLevel/emperor_required_resources/js/
- pathogens-4357168-File S1/Beta_Diversity_GenusLevel/emperor_required_resources/js/chosen.jquery.min.js
- pathogens-4357168-File S1/Beta_Diversity_GenusLevel/emperor_required_resources/js/chroma.min.js
- pathogens-4357168-File S1/Beta_Diversity_GenusLevel/emperor_required_resources/js/d3.parcoords.js
- pathogens-4357168-File S1/Beta_Diversity_GenusLevel/emperor_required_resources/js/d3.v3.min.js
- pathogens-4357168-File S1/Beta_Diversity_GenusLevel/emperor_required_resources/js/FileSaver.min.js
- pathogens-4357168-File S1/Beta_Diversity_GenusLevel/emperor_required_resources/js/jquery-1.6.2.min.js
- pathogens-4357168-File S1/Beta_Diversity_GenusLevel/emperor_required_resources/js/jquery-1.7.1.min.js
- pathogens-4357168-File S1/Beta_Diversity_GenusLevel/emperor_required_resources/js/jquery-ui-1.8.17.custom.min.js
- pathogens-4357168-File S1/Beta_Diversity_GenusLevel/emperor_required_resources/js/jquery.colorPicker.js
- pathogens-4357168-File S1/Beta_Diversity_GenusLevel/emperor_required_resources/js/js/
- pathogens-4357168-File S1/Beta_Diversity_GenusLevel/emperor_required_resources/js/js/ColorConverter.js
- pathogens-4357168-File S1/Beta_Diversity_GenusLevel/emperor_required_resources/js/js/Detector.js
- pathogens-4357168-File S1/Beta_Diversity_GenusLevel/emperor_required_resources/js/js/OrbitControls.js
- pathogens-4357168-File S1/Beta_Diversity_GenusLevel/emperor_required_resources/js/js/SVGRenderer.js
- pathogens-4357168-File S1/Beta_Diversity_GenusLevel/emperor_required_resources/js/spectrum.js
- pathogens-4357168-File S1/Beta_Diversity_GenusLevel/emperor_required_resources/js/three.min.js
- pathogens-4357168-File S1/Beta_Diversity_GenusLevel/emperor_required_resources/js/THREEx.screenshot.js
- pathogens-4357168-File S1/Beta_Diversity_GenusLevel/emperor_required_resources/js/underscore-min.js
- pathogens-4357168-File S1/Beta_Diversity_GenusLevel/index.html
- pathogens-4357168-File S1/Beta_Diversity_GenusLevel/Raw_Data/
- pathogens-4357168-File S1/Beta_Diversity_GenusLevel/Raw_Data/bray_curtis_dm.txt
- pathogens-4357168-File S1/Beta_Diversity_GenusLevel/Raw_Data/bray_curtis_pc.txt
[truncated: 325 more entries]
