# Supplementary material for: Baseline Characterization of the Gut Microbiota of Field and Colony Populations of Phlebotomus tobbi and Preliminary Assessment of the Anti-Leishmanial Activity of Cultivable Bacteria
Source: Pathogens. 2026 Jun 23;15(7):658. doi: 10.3390/pathogens15070658 (PMC13416292; doi:10.3390/pathogens15070658)
Supplement: Supplementary file 1 [file pathogens-15-00658-s001.zip › pathogens-4357168-File S1/Alpha_Diversity/Raw_Data/chao1.txt]

	sequences per sample	iteration	Patient1	Patient2	Patient3	Patient4	Patient5	Patient6	Patient7	Patient8	Patient9	Patient10
alpha_rarefaction_10_0.txt	10	0	3.0	12.0	7.0	13.0	9.0	5.0	4.0	4.0	13.0	3.0
alpha_rarefaction_10_1.txt	10	1	7.0	4.0	5.33333333333	12.0	12.0	2.0	5.5	7.0	12.0	5.33333333333
alpha_rarefaction_10_2.txt	10	2	5.0	2.0	12.0	12.0	9.0	5.0	11.0	4.0	12.0	5.33333333333
alpha_rarefaction_10_3.txt	10	3	16.0	5.33333333333	8.0	29.0	13.0	4.5	2.0	7.0	8.5	5.5
alpha_rarefaction_10_4.txt	10	4	6.5	12.0	5.5	5.33333333333	13.0	5.0	9.0	6.5	29.0	4.0
alpha_rarefaction_10_5.txt	10	5	4.0	9.0	8.5	12.0	12.0	3.0	7.0	4.0	12.0	16.0
alpha_rarefaction_10_6.txt	10	6	12.0	8.5	5.33333333333	12.0	12.0	2.0	5.33333333333	8.0	5.33333333333	5.0
alpha_rarefaction_10_7.txt	10	7	3.0	8.0	12.0	4.0	7.0	3.0	4.5	12.0	8.5	3.0
alpha_rarefaction_10_8.txt	10	8	5.0	3.0	8.5	7.0	5.5	3.0	9.0	4.0	5.5	4.0
alpha_rarefaction_10_9.txt	10	9	4.5	6.5	8.5	7.0	8.5	6.5	4.0	6.2	5.33333333333	11.0
alpha_rarefaction_2009_0.txt	2009	0	30.0	18.0	21.5	21.0	19.0	14.75	24.0	17.0	28.0	17.0
alpha_rarefaction_2009_1.txt	2009	1	31.5	18.0	20.0	26.0	22.0	19.0	22.0	16.0	27.5	17.0
alpha_rarefaction_2009_2.txt	2009	2	36.0	18.0	21.0	23.3333333333	19.0	15.0	21.0	22.0	26.5	16.25
alpha_rarefaction_2009_3.txt	2009	3	30.2	17.0	20.0	30.0	23.0	13.5	25.6666666667	24.0	27.0	17.0
alpha_rarefaction_2009_4.txt	2009	4	29.0	19.3333333333	25.0	22.5	22.5	14.25	17.0	17.25	25.0	17.5
alpha_rarefaction_2009_5.txt	2009	5	29.75	19.0	21.0	22.5	21.0	12.5	21.5	22.3333333333	27.0	17.3333333333
alpha_rarefaction_2009_6.txt	2009	6	26.3333333333	18.0	22.3333333333	23.25	21.3333333333	15.0	22.2	18.25	27.3333333333	17.0
alpha_rarefaction_2009_7.txt	2009	7	39.0	18.0	20.0	21.5	26.0	12.0	20.0	19.0	26.5	15.0
alpha_rarefaction_2009_8.txt	2009	8	32.3333333333	18.0	23.0	22.0	21.0	17.0	26.0	24.0	27.25	17.3333333333
alpha_rarefaction_2009_9.txt	2009	9	27.5	20.0	28.0	26.0	21.5	12.0	23.0	23.5	27.0	20.0
alpha_rarefaction_4008_0.txt	4008	0	33.0	19.0	22.3333333333	25.5	22.0	18.0	25.0	22.0	28.0	18.0
alpha_rarefaction_4008_1.txt	4008	1	31.0	18.0	22.0	23.0	26.0	16.0	21.0	20.2	29.0	18.0
alpha_rarefaction_4008_2.txt	4008	2	30.0	19.0	22.5	24.0	22.0	15.0	23.25	21.0	28.0	18.0
alpha_rarefaction_4008_3.txt	4008	3	31.0	19.0	21.0	23.0	22.0	14.3333333333	22.3333333333	21.5	28.0	18.0
alpha_rarefaction_4008_4.txt	4008	4	31.0	19.0	22.5	24.0	23.5	14.0	21.3333333333	22.5	28.0	18.5
alpha_rarefaction_4008_5.txt	4008	5	31.0	20.0	23.0	21.0	21.0	15.25	21.5	24.0	29.0	18.0
alpha_rarefaction_4008_6.txt	4008	6	31.0	19.0	22.0	23.0	26.0	14.0	25.0	18.0	26.0	18.0
alpha_rarefaction_4008_7.txt	4008	7	34.0	19.0	22.0	24.25	23.0	16.0	24.75	22.0	29.0	17.0
alpha_rarefaction_4008_8.txt	4008	8	31.0	19.0	21.0	24.0	22.3333333333	15.0	23.25	21.5	28.0	18.0
alpha_rarefaction_4008_9.txt	4008	9	30.0	19.0	22.0	23.0	29.0	14.25	22.0	20.25	27.0	18.0
alpha_rarefaction_6007_0.txt	6007	0	31.5	19.0	22.0	24.0	22.0	15.0	24.3333333333	22.0	28.0	18.0
alpha_rarefaction_6007_1.txt	6007	1	32.0	19.0	22.0	24.0	23.0	15.0	24.0	22.6	28.0	18.0
alpha_rarefaction_6007_2.txt	6007	2	32.0	19.0	22.0	24.0	23.0	16.0	24.0	21.0	28.0	18.0
alpha_rarefaction_6007_3.txt	6007	3	32.0	19.0	22.0	24.0	22.0	16.0	24.0	22.0	28.0	18.0
alpha_rarefaction_6007_4.txt	6007	4	32.0	18.0	22.0	24.0	24.0	17.0	24.0	22.5	28.0	18.0
alpha_rarefaction_6007_5.txt	6007	5	31.0	19.0	22.0	24.0	23.5	14.0	22.5	22.0	28.0	18.0
alpha_rarefaction_6007_6.txt	6007	6	31.0	19.0	22.0	24.0	22.0	16.25	24.0	28.0	29.0	18.0
alpha_rarefaction_6007_7.txt	6007	7	31.25	19.0	22.0	24.0	23.3333333333	15.0	25.0	20.0	29.0	18.0
alpha_rarefaction_6007_8.txt	6007	8	32.0	19.0	22.0	25.0	24.0	16.0	23.5	22.0	28.0	18.0
alpha_rarefaction_6007_9.txt	6007	9	32.0	19.0	22.0	24.0	23.5	16.0	24.5	21.0	28.0	18.0
alpha_rarefaction_8006_0.txt	8006	0	31.0	19.0	22.0	24.0	23.0	13.0	24.0	22.0	28.0	18.0
alpha_rarefaction_8006_1.txt	8006	1	32.3333333333	19.0	22.0	24.0	23.0	16.0	24.0	22.0	28.0	18.0
alpha_rarefaction_8006_2.txt	8006	2	32.0	19.0	22.0	24.0	23.0	17.5	24.5	21.0	28.0	18.0
alpha_rarefaction_8006_3.txt	8006	3	32.0	18.0	22.0	24.0	22.0	16.0	24.0	21.0	27.0	18.0
alpha_rarefaction_8006_4.txt	8006	4	31.0	19.0	22.0	24.0	23.0	17.5	24.0	22.0	28.0	18.0
alpha_rarefaction_8006_5.txt	8006	5	32.0	19.0	22.0	24.0	22.0	16.0	24.0	22.0	28.0	18.0
alpha_rarefaction_8006_6.txt	8006	6	31.0	19.0	22.0	24.0	23.0	15.0	24.0	20.0	28.0	18.0
alpha_rarefaction_8006_7.txt	8006	7	32.0	19.0	22.0	23.0	22.0	16.0	24.0	22.0	28.0	18.0
alpha_rarefaction_8006_8.txt	8006	8	33.0	19.0	22.0	24.0	23.5	16.3333333333	24.0	22.0	28.0	18.0
alpha_rarefaction_8006_9.txt	8006	9	32.0	19.0	22.0	24.0	23.0	15.0	24.0	22.5	28.0	18.0
alpha_rarefaction_10005_0.txt	10005	0	32.0	19.0	22.0	24.0	23.0	16.0	24.0	22.0	28.0	18.0
alpha_rarefaction_10005_1.txt	10005	1	32.0	19.0	22.0	24.0	23.0	16.0	23.0	22.0	28.0	18.0
alpha_rarefaction_10005_2.txt	10005	2	32.0	19.0	22.0	23.0	22.0	16.0	24.0	22.5	28.0	18.0
alpha_rarefaction_10005_3.txt	10005	3	32.0	19.0	22.0	24.0	23.0	15.0	24.0	22.0	28.0	18.0
alpha_rarefaction_10005_4.txt	10005	4	32.0	19.0	22.0	23.0	23.0	16.0	24.0	22.0	28.0	18.0
alpha_rarefaction_10005_5.txt	10005	5	32.0	19.0	22.0	24.0	23.0	16.0	24.0	22.0	28.0	18.0
alpha_rarefaction_10005_6.txt	10005	6	32.0	19.0	22.0	24.0	23.0	17.0	24.0	22.0	28.0	18.0
alpha_rarefaction_10005_7.txt	10005	7	31.0	19.0	22.0	24.0	23.0	17.0	24.0	22.0	28.0	18.0
alpha_rarefaction_10005_8.txt	10005	8	32.0	19.0	22.0	24.0	23.0	15.0	24.3333333333	22.0	28.0	18.0
alpha_rarefaction_10005_9.txt	10005	9	32.0	19.0	22.0	24.0	24.0	16.0	23.0	23.0	28.0	18.0
alpha_rarefaction_12004_0.txt	12004	0	32.0	19.0	22.0	24.0	23.0	16.0	24.0	22.0	28.0	18.0
alpha_rarefaction_12004_1.txt	12004	1	32.0	19.0	22.0	24.0	23.0	16.0	24.0	22.0	28.0	18.0
alpha_rarefaction_12004_2.txt	12004	2	32.0	19.0	22.0	24.0	23.0	16.0	24.0	22.0	28.0	18.0
alpha_rarefaction_12004_3.txt	12004	3	32.0	19.0	22.0	24.0	23.0	16.0	24.0	22.0	28.0	18.0
alpha_rarefaction_12004_4.txt	12004	4	32.0	19.0	22.0	24.0	23.0	16.0	24.0	22.0	28.0	18.0
alpha_rarefaction_12004_5.txt	12004	5	32.0	19.0	22.0	24.0	23.0	16.0	23.0	22.0	28.0	18.0
alpha_rarefaction_12004_6.txt	12004	6	32.0	19.0	22.0	24.0	23.0	16.0	24.0	22.0	28.0	18.0
alpha_rarefaction_12004_7.txt	12004	7	32.0	19.0	22.0	24.0	23.0	16.0	24.0	22.0	28.0	18.0
alpha_rarefaction_12004_8.txt	12004	8	32.0	19.0	22.0	24.0	23.0	16.0	24.0	22.0	28.0	18.0
alpha_rarefaction_12004_9.txt	12004	9	32.0	19.0	22.0	24.0	23.0	16.0	24.0	22.0	28.0	18.0
alpha_rarefaction_14003_0.txt	14003	0	32.0	19.0	22.0	24.0	23.0	16.0	24.0	22.0	28.0	18.0
alpha_rarefaction_14003_1.txt	14003	1	32.0	19.0	22.0	24.0	23.0	16.0	24.0	22.0	28.0	18.0
alpha_rarefaction_14003_2.txt	14003	2	32.0	19.0	22.0	24.0	23.0	16.0	24.0	22.0	28.0	18.0
alpha_rarefaction_14003_3.txt	14003	3	32.0	19.0	22.0	24.0	23.0	16.0	24.0	22.0	28.0	18.0
alpha_rarefaction_14003_4.txt	14003	4	32.0	19.0	22.0	24.0	23.0	16.0	24.0	22.0	28.0	18.0
alpha_rarefaction_14003_5.txt	14003	5	32.0	19.0	22.0	24.0	23.0	16.0	24.0	22.0	28.0	18.0
alpha_rarefaction_14003_6.txt	14003	6	32.0	19.0	22.0	24.0	23.0	16.0	24.0	22.0	28.0	18.0
alpha_rarefaction_14003_7.txt	14003	7	32.0	19.0	22.0	24.0	23.0	16.0	24.0	22.0	28.0	18.0
alpha_rarefaction_14003_8.txt	14003	8	32.0	19.0	22.0	24.0	23.0	16.0	24.0	22.0	28.0	18.0
alpha_rarefaction_14003_9.txt	14003	9	32.0	19.0	22.0	24.0	23.0	16.0	24.0	22.0	28.0	18.0
alpha_rarefaction_16002_0.txt	16002	0	32.0	19.0	22.0	24.0	23.0	16.0	24.0	22.0	28.0	18.0
alpha_rarefaction_16002_1.txt	16002	1	32.0	19.0	22.0	24.0	23.0	16.0	24.0	22.0	28.0	18.0
alpha_rarefaction_16002_2.txt	16002	2	32.0	19.0	22.0	24.0	23.0	16.0	24.0	22.0	28.0	18.0
alpha_rarefaction_16002_3.txt	16002	3	32.0	19.0	22.0	24.0	23.0	16.0	24.0	22.0	28.0	18.0
alpha_rarefaction_16002_4.txt	16002	4	32.0	19.0	22.0	24.0	23.0	16.0	24.0	22.0	28.0	18.0
alpha_rarefaction_16002_5.txt	16002	5	32.0	19.0	22.0	24.0	23.0	16.0	24.0	22.0	28.0	18.0
alpha_rarefaction_16002_6.txt	16002	6	32.0	19.0	22.0	24.0	23.0	16.0	24.0	22.0	28.0	18.0
alpha_rarefaction_16002_7.txt	16002	7	32.0	19.0	22.0	24.0	23.0	16.0	24.0	22.0	28.0	18.0
alpha_rarefaction_16002_8.txt	16002	8	32.0	19.0	22.0	24.0	22.0	16.0	24.0	22.0	28.0	18.0
alpha_rarefaction_16002_9.txt	16002	9	32.0	19.0	22.0	24.0	23.0	16.0	24.0	22.0	28.0	18.0
alpha_rarefaction_18001_0.txt	18001	0	32.0	19.0	22.0	24.0	23.0	16.0	24.0	22.0	28.0	18.0
alpha_rarefaction_18001_1.txt	18001	1	32.0	19.0	22.0	24.0	23.0	16.0	24.0	22.0	28.0	18.0
alpha_rarefaction_18001_2.txt	18001	2	32.0	19.0	22.0	24.0	23.0	16.0	24.0	22.0	28.0	18.0
alpha_rarefaction_18001_3.txt	18001	3	32.0	19.0	22.0	24.0	23.0	16.0	24.0	22.0	28.0	18.0
alpha_rarefaction_18001_4.txt	18001	4	32.0	19.0	22.0	24.0	23.0	16.0	24.0	22.0	28.0	18.0
alpha_rarefaction_18001_5.txt	18001	5	32.0	19.0	22.0	24.0	23.0	16.0	24.0	22.0	28.0	18.0
alpha_rarefaction_18001_6.txt	18001	6	32.0	19.0	22.0	24.0	23.0	16.0	24.0	22.0	28.0	18.0
alpha_rarefaction_18001_7.txt	18001	7	32.0	19.0	22.0	24.0	23.0	16.0	24.0	22.0	28.0	18.0
alpha_rarefaction_18001_8.txt	18001	8	32.0	19.0	22.0	24.0	23.0	16.0	24.0	22.0	28.0	18.0
alpha_rarefaction_18001_9.txt	18001	9	32.0	19.0	22.0	24.0	23.0	16.0	24.0	22.0	28.0	18.0
alpha_rarefaction_20000_0.txt	20000	0	32.0	19.0	22.0	24.0	23.0	16.0	24.0	22.0	28.0	18.0
alpha_rarefaction_20000_1.txt	20000	1	32.0	19.0	22.0	24.0	23.0	16.0	24.0	22.0	28.0	18.0
alpha_rarefaction_20000_2.txt	20000	2	32.0	19.0	22.0	24.0	23.0	16.0	24.0	22.0	28.0	18.0
alpha_rarefaction_20000_3.txt	20000	3	32.0	19.0	22.0	24.0	23.0	16.0	24.0	22.0	28.0	18.0
alpha_rarefaction_20000_4.txt	20000	4	32.0	19.0	22.0	24.0	23.0	16.0	24.0	22.0	28.0	18.0
alpha_rarefaction_20000_5.txt	20000	5	32.0	19.0	22.0	24.0	23.0	16.0	24.0	22.0	28.0	18.0
alpha_rarefaction_20000_6.txt	20000	6	32.0	19.0	22.0	24.0	23.0	16.0	24.0	22.0	28.0	18.0
alpha_rarefaction_20000_7.txt	20000	7	32.0	19.0	22.0	24.0	23.0	16.0	24.0	22.0	28.0	18.0
alpha_rarefaction_20000_8.txt	20000	8	32.0	19.0	22.0	24.0	23.0	16.0	24.0	22.0	28.0	18.0
alpha_rarefaction_20000_9.txt	20000	9	32.0	19.0	22.0	24.0	23.0	16.0	24.0	22.0	28.0	18.0
