# Supplementary material for: Baseline Characterization of the Gut Microbiota of Field and Colony Populations of Phlebotomus tobbi and Preliminary Assessment of the Anti-Leishmanial Activity of Cultivable Bacteria
Source: Pathogens. 2026 Jun 23;15(7):658. doi: 10.3390/pathogens15070658 (PMC13416292; doi:10.3390/pathogens15070658)
Supplement: Supplementary file 1 [file pathogens-15-00658-s001.zip › pathogens-4357168-File S1/Alpha_Diversity/Raw_Data/fisher_alpha.txt]

	sequences per sample	iteration	Patient1	Patient2	Patient3	Patient4	Patient5	Patient6	Patient7	Patient8	Patient9	Patient10
alpha_rarefaction_10_0.txt	10	0	1.45308831349	10.3631300988	6.33308959969	18.5682828358	6.33308959969	2.47098427385	2.47098427385	2.47098427385	18.5682828358	1.45308831349
alpha_rarefaction_10_1.txt	10	1	2.47098427385	2.47098427385	3.97952547465	10.3631300988	10.3631300988	0.751766920818	3.97952547465	6.33308959969	10.3631300988	3.97952547465
alpha_rarefaction_10_2.txt	10	2	2.47098427385	0.751766920818	10.3631300988	6.33308959969	6.33308959969	2.47098427385	3.97952547465	2.47098427385	6.33308959969	3.97952547465
alpha_rarefaction_10_3.txt	10	3	6.33308959969	3.97952547465	3.97952547465	18.5682828358	18.5682828358	2.47098427385	0.751766920818	6.33308959969	10.3631300988	3.97952547465
alpha_rarefaction_10_4.txt	10	4	3.97952547465	10.3631300988	3.97952547465	3.97952547465	18.5682828358	2.47098427385	6.33308959969	3.97952547465	18.5682828358	2.47098427385
alpha_rarefaction_10_5.txt	10	5	2.47098427385	6.33308959969	10.3631300988	10.3631300988	10.3631300988	1.45308831349	6.33308959969	2.47098427385	10.3631300988	6.33308959969
alpha_rarefaction_10_6.txt	10	6	10.3631300988	10.3631300988	3.97952547465	6.33308959969	10.3631300988	0.751766920818	3.97952547465	3.97952547465	3.97952547465	2.47098427385
alpha_rarefaction_10_7.txt	10	7	1.45308831349	3.97952547465	10.3631300988	2.47098427385	6.33308959969	1.45308831349	2.47098427385	10.3631300988	10.3631300988	1.45308831349
alpha_rarefaction_10_8.txt	10	8	2.47098427385	1.45308831349	10.3631300988	6.33308959969	3.97952547465	1.45308831349	6.33308959969	2.47098427385	3.97952547465	2.47098427385
alpha_rarefaction_10_9.txt	10	9	2.47098427385	3.97952547465	10.3631300988	6.33308959969	10.3631300988	3.97952547465	2.47098427385	6.33308959969	3.97952547465	3.97952547465
alpha_rarefaction_2009_0.txt	2009	0	4.60482621167	2.72559559539	3.26987315293	3.26987315293	2.9050228488	2.02937554108	3.26987315293	2.37304221464	4.60482621167	2.37304221464
alpha_rarefaction_2009_1.txt	2009	1	5.00155960952	2.72559559539	3.08646720881	3.64237049886	3.26987315293	1.86108934306	3.26987315293	2.37304221464	4.40891481904	2.54824633858
alpha_rarefaction_2009_2.txt	2009	2	5.20232633295	2.72559559539	3.26987315293	3.64237049886	2.9050228488	1.69530475547	3.26987315293	2.37304221464	4.21467995457	2.37304221464
alpha_rarefaction_2009_3.txt	2009	3	5.00155960952	2.54824633858	3.08646720881	3.83137192711	3.45518984373	1.69530475547	3.83137192711	2.9050228488	4.40891481904	2.37304221464
alpha_rarefaction_2009_4.txt	2009	4	4.8023839745	2.9050228488	3.45518984373	3.45518984373	3.26987315293	2.02937554108	2.54824633858	2.54824633858	4.02215411977	2.54824633858
alpha_rarefaction_2009_5.txt	2009	5	4.8023839745	2.9050228488	3.26987315293	3.45518984373	3.26987315293	1.69530475547	3.08646720881	2.9050228488	4.21467995457	2.54824633858
alpha_rarefaction_2009_6.txt	2009	6	4.21467995457	2.72559559539	3.45518984373	3.64237049886	3.26987315293	1.69530475547	3.45518984373	2.72559559539	4.40891481904	2.54824633858
alpha_rarefaction_2009_7.txt	2009	7	4.8023839745	2.72559559539	3.08646720881	3.26987315293	3.64237049886	1.69530475547	2.9050228488	2.72559559539	4.21467995457	2.2000575983
alpha_rarefaction_2009_8.txt	2009	8	4.8023839745	2.72559559539	3.45518984373	3.45518984373	3.26987315293	2.02937554108	3.26987315293	2.9050228488	4.40891481904	2.54824633858
alpha_rarefaction_2009_9.txt	2009	9	4.21467995457	2.9050228488	3.45518984373	3.64237049886	3.26987315293	1.69530475547	3.26987315293	3.45518984373	4.40891481904	2.54824633858
alpha_rarefaction_4008_0.txt	4008	0	4.74814206642	2.58627463918	3.06552074675	3.39199879781	3.06552074675	1.96872255335	3.22808689389	2.90433655027	4.06046447483	2.42948626053
alpha_rarefaction_4008_1.txt	4008	1	4.57450471901	2.42948626053	3.06552074675	3.22808689389	3.22808689389	1.96872255335	2.90433655027	2.74457360445	4.06046447483	2.42948626053
alpha_rarefaction_4008_2.txt	4008	2	4.40199823172	2.58627463918	3.06552074675	3.39199879781	2.90433655027	1.81854437421	3.22808689389	2.90433655027	3.89148377282	2.42948626053
alpha_rarefaction_4008_3.txt	4008	3	4.57450471901	2.58627463918	2.90433655027	3.22808689389	3.06552074675	1.81854437421	3.06552074675	2.90433655027	4.06046447483	2.42948626053
alpha_rarefaction_4008_4.txt	4008	4	4.57450471901	2.42948626053	3.06552074675	3.39199879781	3.06552074675	1.81854437421	2.90433655027	2.90433655027	4.06046447483	2.42948626053
alpha_rarefaction_4008_5.txt	4008	5	4.57450471901	2.58627463918	3.06552074675	2.90433655027	2.90433655027	1.96872255335	2.90433655027	2.90433655027	4.06046447483	2.42948626053
alpha_rarefaction_4008_6.txt	4008	6	4.57450471901	2.58627463918	3.06552074675	3.06552074675	3.22808689389	1.81854437421	3.22808689389	2.42948626053	3.72372742539	2.42948626053
alpha_rarefaction_4008_7.txt	4008	7	4.57450471901	2.58627463918	3.06552074675	3.39199879781	3.22808689389	2.12065083647	3.39199879781	3.06552074675	4.06046447483	2.27425954286
alpha_rarefaction_4008_8.txt	4008	8	4.57450471901	2.58627463918	2.90433655027	3.39199879781	3.06552074675	1.96872255335	3.22808689389	2.74457360445	4.06046447483	2.42948626053
alpha_rarefaction_4008_9.txt	4008	9	4.40199823172	2.58627463918	3.06552074675	3.22808689389	3.22808689389	1.81854437421	3.06552074675	2.74457360445	3.89148377282	2.42948626053
alpha_rarefaction_6007_0.txt	6007	0	4.27695236421	2.4320458596	2.87805769419	3.18138046188	2.87805769419	1.85582456759	3.18138046188	2.87805769419	3.80125874506	2.28591955835
alpha_rarefaction_6007_1.txt	6007	1	4.43745682098	2.4320458596	2.87805769419	3.18138046188	3.02914371072	1.85582456759	3.18138046188	2.87805769419	3.80125874506	2.28591955835
alpha_rarefaction_6007_2.txt	6007	2	4.43745682098	2.4320458596	2.87805769419	3.18138046188	3.02914371072	1.99775525381	3.18138046188	2.72815525427	3.80125874506	2.28591955835
alpha_rarefaction_6007_3.txt	6007	3	4.43745682098	2.4320458596	2.87805769419	3.18138046188	2.87805769419	1.99775525381	3.18138046188	2.87805769419	3.80125874506	2.28591955835
alpha_rarefaction_6007_4.txt	6007	4	4.43745682098	2.28591955835	2.87805769419	3.18138046188	3.02914371072	1.99775525381	3.18138046188	2.87805769419	3.80125874506	2.28591955835
alpha_rarefaction_6007_5.txt	6007	5	4.27695236421	2.4320458596	2.87805769419	3.18138046188	3.02914371072	1.71541001333	2.87805769419	2.87805769419	3.80125874506	2.28591955835
alpha_rarefaction_6007_6.txt	6007	6	4.27695236421	2.4320458596	2.87805769419	3.18138046188	2.87805769419	1.99775525381	3.18138046188	2.87805769419	3.80125874506	2.28591955835
alpha_rarefaction_6007_7.txt	6007	7	4.27695236421	2.4320458596	2.87805769419	3.18138046188	3.02914371072	1.85582456759	3.18138046188	2.57947178112	3.80125874506	2.28591955835
alpha_rarefaction_6007_8.txt	6007	8	4.43745682098	2.4320458596	2.87805769419	3.18138046188	3.02914371072	1.85582456759	3.02914371072	2.87805769419	3.80125874506	2.28591955835
alpha_rarefaction_6007_9.txt	6007	9	4.43745682098	2.4320458596	2.87805769419	3.18138046188	3.02914371072	1.99775525381	3.18138046188	2.72815525427	3.80125874506	2.28591955835
alpha_rarefaction_8006_0.txt	8006	0	4.08972018465	2.33395973218	2.75919021623	3.04807721996	2.90311490215	1.5166281151	3.04807721996	2.75919021623	3.63776629089	2.19451755555
alpha_rarefaction_8006_1.txt	8006	1	4.24211025963	2.33395973218	2.75919021623	3.04807721996	2.90311490215	1.91933844149	3.04807721996	2.75919021623	3.63776629089	2.19451755555
alpha_rarefaction_8006_2.txt	8006	2	4.24211025963	2.33395973218	2.75919021623	3.04807721996	2.90311490215	1.91933844149	3.04807721996	2.61633359962	3.63776629089	2.19451755555
alpha_rarefaction_8006_3.txt	8006	3	4.24211025963	2.19451755555	2.75919021623	3.04807721996	2.75919021623	1.91933844149	3.04807721996	2.61633359962	3.48891714848	2.19451755555
alpha_rarefaction_8006_4.txt	8006	4	4.08972018465	2.33395973218	2.75919021623	3.04807721996	2.90311490215	1.91933844149	3.04807721996	2.75919021623	3.63776629089	2.19451755555
alpha_rarefaction_8006_5.txt	8006	5	4.24211025963	2.33395973218	2.75919021623	3.04807721996	2.75919021623	1.78370155094	3.04807721996	2.75919021623	3.63776629089	2.19451755555
alpha_rarefaction_8006_6.txt	8006	6	4.08972018465	2.33395973218	2.75919021623	3.04807721996	2.90311490215	1.78370155094	3.04807721996	2.47457815336	3.63776629089	2.19451755555
alpha_rarefaction_8006_7.txt	8006	7	4.24211025963	2.33395973218	2.75919021623	2.90311490215	2.75919021623	1.91933844149	3.04807721996	2.75919021623	3.63776629089	2.19451755555
alpha_rarefaction_8006_8.txt	8006	8	4.24211025963	2.33395973218	2.75919021623	3.04807721996	2.90311490215	1.91933844149	3.04807721996	2.75919021623	3.63776629089	2.19451755555
alpha_rarefaction_8006_9.txt	8006	9	4.24211025963	2.33395973218	2.75919021623	3.04807721996	2.90311490215	1.78370155094	3.04807721996	2.75919021623	3.63776629089	2.19451755555
alpha_rarefaction_10005_0.txt	10005	0	4.10278244777	2.26347727371	2.67394181333	2.95259170045	2.81278614044	1.86286745044	2.95259170045	2.67394181333	3.52091857465	2.12879238246
alpha_rarefaction_10005_1.txt	10005	1	4.10278244777	2.26347727371	2.67394181333	2.95259170045	2.81278614044	1.86286745044	2.81278614044	2.67394181333	3.52091857465	2.12879238246
alpha_rarefaction_10005_2.txt	10005	2	4.10278244777	2.26347727371	2.67394181333	2.81278614044	2.67394181333	1.86286745044	2.95259170045	2.67394181333	3.52091857465	2.12879238246
alpha_rarefaction_10005_3.txt	10005	3	4.10278244777	2.26347727371	2.67394181333	2.95259170045	2.81278614044	1.73172230602	2.95259170045	2.67394181333	3.52091857465	2.12879238246
alpha_rarefaction_10005_4.txt	10005	4	4.10278244777	2.26347727371	2.67394181333	2.81278614044	2.81278614044	1.86286745044	2.95259170045	2.67394181333	3.52091857465	2.12879238246
alpha_rarefaction_10005_5.txt	10005	5	4.10278244777	2.26347727371	2.67394181333	2.95259170045	2.81278614044	1.86286745044	2.95259170045	2.67394181333	3.52091857465	2.12879238246
alpha_rarefaction_10005_6.txt	10005	6	4.10278244777	2.26347727371	2.67394181333	2.95259170045	2.81278614044	1.86286745044	2.95259170045	2.67394181333	3.52091857465	2.12879238246
alpha_rarefaction_10005_7.txt	10005	7	3.95611345412	2.26347727371	2.67394181333	2.95259170045	2.81278614044	1.86286745044	2.95259170045	2.67394181333	3.52091857465	2.12879238246
alpha_rarefaction_10005_8.txt	10005	8	4.10278244777	2.26347727371	2.67394181333	2.95259170045	2.81278614044	1.73172230602	2.95259170045	2.67394181333	3.52091857465	2.12879238246
alpha_rarefaction_10005_9.txt	10005	9	4.10278244777	2.26347727371	2.67394181333	2.95259170045	2.81278614044	1.86286745044	2.81278614044	2.67394181333	3.52091857465	2.12879238246
alpha_rarefaction_12004_0.txt	12004	0	3.99598509241	2.20915627613	2.60833465547	2.87917103838	2.74330031911	1.8192758166	2.87917103838	2.60833465547	3.43121887828	2.07811194729
alpha_rarefaction_12004_1.txt	12004	1	3.99598509241	2.20915627613	2.60833465547	2.87917103838	2.74330031911	1.8192758166	2.87917103838	2.60833465547	3.43121887828	2.07811194729
alpha_rarefaction_12004_2.txt	12004	2	3.99598509241	2.20915627613	2.60833465547	2.87917103838	2.74330031911	1.8192758166	2.87917103838	2.60833465547	3.43121887828	2.07811194729
alpha_rarefaction_12004_3.txt	12004	3	3.99598509241	2.20915627613	2.60833465547	2.87917103838	2.74330031911	1.8192758166	2.87917103838	2.60833465547	3.43121887828	2.07811194729
alpha_rarefaction_12004_4.txt	12004	4	3.99598509241	2.20915627613	2.60833465547	2.87917103838	2.74330031911	1.8192758166	2.87917103838	2.60833465547	3.43121887828	2.07811194729
alpha_rarefaction_12004_5.txt	12004	5	3.99598509241	2.20915627613	2.60833465547	2.87917103838	2.74330031911	1.8192758166	2.74330031911	2.60833465547	3.43121887828	2.07811194729
alpha_rarefaction_12004_6.txt	12004	6	3.99598509241	2.20915627613	2.60833465547	2.87917103838	2.74330031911	1.8192758166	2.87917103838	2.60833465547	3.43121887828	2.07811194729
alpha_rarefaction_12004_7.txt	12004	7	3.99598509241	2.20915627613	2.60833465547	2.87917103838	2.74330031911	1.8192758166	2.87917103838	2.60833465547	3.43121887828	2.07811194729
alpha_rarefaction_12004_8.txt	12004	8	3.99598509241	2.20915627613	2.60833465547	2.87917103838	2.74330031911	1.8192758166	2.87917103838	2.60833465547	3.43121887828	2.07811194729
alpha_rarefaction_12004_9.txt	12004	9	3.99598509241	2.20915627613	2.60833465547	2.87917103838	2.74330031911	1.8192758166	2.87917103838	2.60833465547	3.43121887828	2.07811194729
alpha_rarefaction_14003_0.txt	14003	0	3.91020382502	2.16533984208	2.55547358636	2.82005516604	2.68733365995	1.78407021692	2.82005516604	2.55547358636	3.35908738233	2.03721579653
alpha_rarefaction_14003_1.txt	14003	1	3.91020382502	2.16533984208	2.55547358636	2.82005516604	2.68733365995	1.78407021692	2.82005516604	2.55547358636	3.35908738233	2.03721579653
alpha_rarefaction_14003_2.txt	14003	2	3.91020382502	2.16533984208	2.55547358636	2.82005516604	2.68733365995	1.78407021692	2.82005516604	2.55547358636	3.35908738233	2.03721579653
alpha_rarefaction_14003_3.txt	14003	3	3.91020382502	2.16533984208	2.55547358636	2.82005516604	2.68733365995	1.78407021692	2.82005516604	2.55547358636	3.35908738233	2.03721579653
alpha_rarefaction_14003_4.txt	14003	4	3.91020382502	2.16533984208	2.55547358636	2.82005516604	2.68733365995	1.78407021692	2.82005516604	2.55547358636	3.35908738233	2.03721579653
alpha_rarefaction_14003_5.txt	14003	5	3.91020382502	2.16533984208	2.55547358636	2.82005516604	2.68733365995	1.78407021692	2.82005516604	2.55547358636	3.35908738233	2.03721579653
alpha_rarefaction_14003_6.txt	14003	6	3.91020382502	2.16533984208	2.55547358636	2.82005516604	2.68733365995	1.78407021692	2.82005516604	2.55547358636	3.35908738233	2.03721579653
alpha_rarefaction_14003_7.txt	14003	7	3.91020382502	2.16533984208	2.55547358636	2.82005516604	2.68733365995	1.78407021692	2.82005516604	2.55547358636	3.35908738233	2.03721579653
alpha_rarefaction_14003_8.txt	14003	8	3.91020382502	2.16533984208	2.55547358636	2.82005516604	2.68733365995	1.78407021692	2.82005516604	2.55547358636	3.35908738233	2.03721579653
alpha_rarefaction_14003_9.txt	14003	9	3.91020382502	2.16533984208	2.55547358636	2.82005516604	2.68733365995	1.78407021692	2.82005516604	2.55547358636	3.35908738233	2.03721579653
alpha_rarefaction_16002_0.txt	16002	0	3.83900370513	2.12884633958	2.51148692912	2.77089124327	2.64077597766	1.75471881857	2.77089124327	2.51148692912	3.29916069747	2.00314349475
alpha_rarefaction_16002_1.txt	16002	1	3.83900370513	2.12884633958	2.51148692912	2.77089124327	2.64077597766	1.75471881857	2.77089124327	2.51148692912	3.29916069747	2.00314349475
alpha_rarefaction_16002_2.txt	16002	2	3.83900370513	2.12884633958	2.51148692912	2.77089124327	2.64077597766	1.75471881857	2.77089124327	2.51148692912	3.29916069747	2.00314349475
alpha_rarefaction_16002_3.txt	16002	3	3.83900370513	2.12884633958	2.51148692912	2.77089124327	2.64077597766	1.75471881857	2.77089124327	2.51148692912	3.29916069747	2.00314349475
alpha_rarefaction_16002_4.txt	16002	4	3.83900370513	2.12884633958	2.51148692912	2.77089124327	2.64077597766	1.75471881857	2.77089124327	2.51148692912	3.29916069747	2.00314349475
alpha_rarefaction_16002_5.txt	16002	5	3.83900370513	2.12884633958	2.51148692912	2.77089124327	2.64077597766	1.75471881857	2.77089124327	2.51148692912	3.29916069747	2.00314349475
alpha_rarefaction_16002_6.txt	16002	6	3.83900370513	2.12884633958	2.51148692912	2.77089124327	2.64077597766	1.75471881857	2.77089124327	2.51148692912	3.29916069747	2.00314349475
alpha_rarefaction_16002_7.txt	16002	7	3.83900370513	2.12884633958	2.51148692912	2.77089124327	2.64077597766	1.75471881857	2.77089124327	2.51148692912	3.29916069747	2.00314349475
alpha_rarefaction_16002_8.txt	16002	8	3.83900370513	2.12884633958	2.51148692912	2.77089124327	2.51148692912	1.75471881857	2.77089124327	2.51148692912	3.29916069747	2.00314349475
alpha_rarefaction_16002_9.txt	16002	9	3.83900370513	2.12884633958	2.51148692912	2.77089124327	2.64077597766	1.75471881857	2.77089124327	2.51148692912	3.29916069747	2.00314349475
alpha_rarefaction_18001_0.txt	18001	0	3.77845133419	2.09772124524	2.47399939628	2.72901094402	2.60110669304	1.7296640012	2.72901094402	2.47399939628	3.24815603644	1.97407555487
alpha_rarefaction_18001_1.txt	18001	1	3.77845133419	2.09772124524	2.47399939628	2.72901094402	2.60110669304	1.7296640012	2.72901094402	2.47399939628	3.24815603644	1.97407555487
alpha_rarefaction_18001_2.txt	18001	2	3.77845133419	2.09772124524	2.47399939628	2.72901094402	2.60110669304	1.7296640012	2.72901094402	2.47399939628	3.24815603644	1.97407555487
alpha_rarefaction_18001_3.txt	18001	3	3.77845133419	2.09772124524	2.47399939628	2.72901094402	2.60110669304	1.7296640012	2.72901094402	2.47399939628	3.24815603644	1.97407555487
alpha_rarefaction_18001_4.txt	18001	4	3.77845133419	2.09772124524	2.47399939628	2.72901094402	2.60110669304	1.7296640012	2.72901094402	2.47399939628	3.24815603644	1.97407555487
alpha_rarefaction_18001_5.txt	18001	5	3.77845133419	2.09772124524	2.47399939628	2.72901094402	2.60110669304	1.7296640012	2.72901094402	2.47399939628	3.24815603644	1.97407555487
alpha_rarefaction_18001_6.txt	18001	6	3.77845133419	2.09772124524	2.47399939628	2.72901094402	2.60110669304	1.7296640012	2.72901094402	2.47399939628	3.24815603644	1.97407555487
alpha_rarefaction_18001_7.txt	18001	7	3.77845133419	2.09772124524	2.47399939628	2.72901094402	2.60110669304	1.7296640012	2.72901094402	2.47399939628	3.24815603644	1.97407555487
alpha_rarefaction_18001_8.txt	18001	8	3.77845133419	2.09772124524	2.47399939628	2.72901094402	2.60110669304	1.7296640012	2.72901094402	2.47399939628	3.24815603644	1.97407555487
alpha_rarefaction_18001_9.txt	18001	9	3.77845133419	2.09772124524	2.47399939628	2.72901094402	2.60110669304	1.7296640012	2.72901094402	2.47399939628	3.24815603644	1.97407555487
alpha_rarefaction_20000_0.txt	20000	0	3.72598030079	2.07068397413	2.44145641181	2.69266910125	2.56667670133	1.70788399706	2.69266910125	2.44145641181	3.20392898983	1.94881940526
alpha_rarefaction_20000_1.txt	20000	1	3.72598030079	2.07068397413	2.44145641181	2.69266910125	2.56667670133	1.70788399706	2.69266910125	2.44145641181	3.20392898983	1.94881940526
alpha_rarefaction_20000_2.txt	20000	2	3.72598030079	2.07068397413	2.44145641181	2.69266910125	2.56667670133	1.70788399706	2.69266910125	2.44145641181	3.20392898983	1.94881940526
alpha_rarefaction_20000_3.txt	20000	3	3.72598030079	2.07068397413	2.44145641181	2.69266910125	2.56667670133	1.70788399706	2.69266910125	2.44145641181	3.20392898983	1.94881940526
alpha_rarefaction_20000_4.txt	20000	4	3.72598030079	2.07068397413	2.44145641181	2.69266910125	2.56667670133	1.70788399706	2.69266910125	2.44145641181	3.20392898983	1.94881940526
alpha_rarefaction_20000_5.txt	20000	5	3.72598030079	2.07068397413	2.44145641181	2.69266910125	2.56667670133	1.70788399706	2.69266910125	2.44145641181	3.20392898983	1.94881940526
alpha_rarefaction_20000_6.txt	20000	6	3.72598030079	2.07068397413	2.44145641181	2.69266910125	2.56667670133	1.70788399706	2.69266910125	2.44145641181	3.20392898983	1.94881940526
alpha_rarefaction_20000_7.txt	20000	7	3.72598030079	2.07068397413	2.44145641181	2.69266910125	2.56667670133	1.70788399706	2.69266910125	2.44145641181	3.20392898983	1.94881940526
alpha_rarefaction_20000_8.txt	20000	8	3.72598030079	2.07068397413	2.44145641181	2.69266910125	2.56667670133	1.70788399706	2.69266910125	2.44145641181	3.20392898983	1.94881940526
alpha_rarefaction_20000_9.txt	20000	9	3.72598030079	2.07068397413	2.44145641181	2.69266910125	2.56667670133	1.70788399706	2.69266910125	2.44145641181	3.20392898983	1.94881940526
