# Supplementary material for: Baseline Characterization of the Gut Microbiota of Field and Colony Populations of Phlebotomus tobbi and Preliminary Assessment of the Anti-Leishmanial Activity of Cultivable Bacteria
Source: Pathogens. 2026 Jun 23;15(7):658. doi: 10.3390/pathogens15070658 (PMC13416292; doi:10.3390/pathogens15070658)
Supplement: Supplementary file 1 [file pathogens-15-00658-s001.zip › pathogens-4357168-File S1/Alpha_Diversity/Raw_Data/observed_species.txt]

	sequences per sample	iteration	Patient1	Patient2	Patient3	Patient4	Patient5	Patient6	Patient7	Patient8	Patient9	Patient10
alpha_rarefaction_10_0.txt	10	0	3.0	7.0	6.0	8.0	6.0	4.0	4.0	4.0	8.0	3.0
alpha_rarefaction_10_1.txt	10	1	4.0	4.0	5.0	7.0	7.0	2.0	5.0	6.0	7.0	5.0
alpha_rarefaction_10_2.txt	10	2	4.0	2.0	7.0	6.0	6.0	4.0	5.0	4.0	6.0	5.0
alpha_rarefaction_10_3.txt	10	3	6.0	5.0	5.0	8.0	8.0	4.0	2.0	6.0	7.0	5.0
alpha_rarefaction_10_4.txt	10	4	5.0	7.0	5.0	5.0	8.0	4.0	6.0	5.0	8.0	4.0
alpha_rarefaction_10_5.txt	10	5	4.0	6.0	7.0	7.0	7.0	3.0	6.0	4.0	7.0	6.0
alpha_rarefaction_10_6.txt	10	6	7.0	7.0	5.0	6.0	7.0	2.0	5.0	5.0	5.0	4.0
alpha_rarefaction_10_7.txt	10	7	3.0	5.0	7.0	4.0	6.0	3.0	4.0	7.0	7.0	3.0
alpha_rarefaction_10_8.txt	10	8	4.0	3.0	7.0	6.0	5.0	3.0	6.0	4.0	5.0	4.0
alpha_rarefaction_10_9.txt	10	9	4.0	5.0	7.0	6.0	7.0	5.0	4.0	6.0	5.0	5.0
alpha_rarefaction_2009_0.txt	2009	0	28.0	18.0	21.0	21.0	19.0	14.0	21.0	16.0	28.0	16.0
alpha_rarefaction_2009_1.txt	2009	1	30.0	18.0	20.0	23.0	21.0	13.0	21.0	16.0	27.0	17.0
alpha_rarefaction_2009_2.txt	2009	2	31.0	18.0	21.0	23.0	19.0	12.0	21.0	16.0	26.0	16.0
alpha_rarefaction_2009_3.txt	2009	3	30.0	17.0	20.0	24.0	22.0	12.0	24.0	19.0	27.0	16.0
alpha_rarefaction_2009_4.txt	2009	4	29.0	19.0	22.0	22.0	21.0	14.0	17.0	17.0	25.0	17.0
alpha_rarefaction_2009_5.txt	2009	5	29.0	19.0	21.0	22.0	21.0	12.0	20.0	19.0	26.0	17.0
alpha_rarefaction_2009_6.txt	2009	6	26.0	18.0	22.0	23.0	21.0	12.0	22.0	18.0	27.0	17.0
alpha_rarefaction_2009_7.txt	2009	7	29.0	18.0	20.0	21.0	23.0	12.0	19.0	18.0	26.0	15.0
alpha_rarefaction_2009_8.txt	2009	8	29.0	18.0	22.0	22.0	21.0	14.0	21.0	19.0	27.0	17.0
alpha_rarefaction_2009_9.txt	2009	9	26.0	19.0	22.0	23.0	21.0	12.0	21.0	22.0	27.0	17.0
alpha_rarefaction_4008_0.txt	4008	0	32.0	19.0	22.0	24.0	22.0	15.0	23.0	21.0	28.0	18.0
alpha_rarefaction_4008_1.txt	4008	1	31.0	18.0	22.0	23.0	23.0	15.0	21.0	20.0	28.0	18.0
alpha_rarefaction_4008_2.txt	4008	2	30.0	19.0	22.0	24.0	21.0	14.0	23.0	21.0	27.0	18.0
alpha_rarefaction_4008_3.txt	4008	3	31.0	19.0	21.0	23.0	22.0	14.0	22.0	21.0	28.0	18.0
alpha_rarefaction_4008_4.txt	4008	4	31.0	18.0	22.0	24.0	22.0	14.0	21.0	21.0	28.0	18.0
alpha_rarefaction_4008_5.txt	4008	5	31.0	19.0	22.0	21.0	21.0	15.0	21.0	21.0	28.0	18.0
alpha_rarefaction_4008_6.txt	4008	6	31.0	19.0	22.0	22.0	23.0	14.0	23.0	18.0	26.0	18.0
alpha_rarefaction_4008_7.txt	4008	7	31.0	19.0	22.0	24.0	23.0	16.0	24.0	22.0	28.0	17.0
alpha_rarefaction_4008_8.txt	4008	8	31.0	19.0	21.0	24.0	22.0	15.0	23.0	20.0	28.0	18.0
alpha_rarefaction_4008_9.txt	4008	9	30.0	19.0	22.0	23.0	23.0	14.0	22.0	20.0	27.0	18.0
alpha_rarefaction_6007_0.txt	6007	0	31.0	19.0	22.0	24.0	22.0	15.0	24.0	22.0	28.0	18.0
alpha_rarefaction_6007_1.txt	6007	1	32.0	19.0	22.0	24.0	23.0	15.0	24.0	22.0	28.0	18.0
alpha_rarefaction_6007_2.txt	6007	2	32.0	19.0	22.0	24.0	23.0	16.0	24.0	21.0	28.0	18.0
alpha_rarefaction_6007_3.txt	6007	3	32.0	19.0	22.0	24.0	22.0	16.0	24.0	22.0	28.0	18.0
alpha_rarefaction_6007_4.txt	6007	4	32.0	18.0	22.0	24.0	23.0	16.0	24.0	22.0	28.0	18.0
alpha_rarefaction_6007_5.txt	6007	5	31.0	19.0	22.0	24.0	23.0	14.0	22.0	22.0	28.0	18.0
alpha_rarefaction_6007_6.txt	6007	6	31.0	19.0	22.0	24.0	22.0	16.0	24.0	22.0	28.0	18.0
alpha_rarefaction_6007_7.txt	6007	7	31.0	19.0	22.0	24.0	23.0	15.0	24.0	20.0	28.0	18.0
alpha_rarefaction_6007_8.txt	6007	8	32.0	19.0	22.0	24.0	23.0	15.0	23.0	22.0	28.0	18.0
alpha_rarefaction_6007_9.txt	6007	9	32.0	19.0	22.0	24.0	23.0	16.0	24.0	21.0	28.0	18.0
alpha_rarefaction_8006_0.txt	8006	0	31.0	19.0	22.0	24.0	23.0	13.0	24.0	22.0	28.0	18.0
alpha_rarefaction_8006_1.txt	8006	1	32.0	19.0	22.0	24.0	23.0	16.0	24.0	22.0	28.0	18.0
alpha_rarefaction_8006_2.txt	8006	2	32.0	19.0	22.0	24.0	23.0	16.0	24.0	21.0	28.0	18.0
alpha_rarefaction_8006_3.txt	8006	3	32.0	18.0	22.0	24.0	22.0	16.0	24.0	21.0	27.0	18.0
alpha_rarefaction_8006_4.txt	8006	4	31.0	19.0	22.0	24.0	23.0	16.0	24.0	22.0	28.0	18.0
alpha_rarefaction_8006_5.txt	8006	5	32.0	19.0	22.0	24.0	22.0	15.0	24.0	22.0	28.0	18.0
alpha_rarefaction_8006_6.txt	8006	6	31.0	19.0	22.0	24.0	23.0	15.0	24.0	20.0	28.0	18.0
alpha_rarefaction_8006_7.txt	8006	7	32.0	19.0	22.0	23.0	22.0	16.0	24.0	22.0	28.0	18.0
alpha_rarefaction_8006_8.txt	8006	8	32.0	19.0	22.0	24.0	23.0	16.0	24.0	22.0	28.0	18.0
alpha_rarefaction_8006_9.txt	8006	9	32.0	19.0	22.0	24.0	23.0	15.0	24.0	22.0	28.0	18.0
alpha_rarefaction_10005_0.txt	10005	0	32.0	19.0	22.0	24.0	23.0	16.0	24.0	22.0	28.0	18.0
alpha_rarefaction_10005_1.txt	10005	1	32.0	19.0	22.0	24.0	23.0	16.0	23.0	22.0	28.0	18.0
alpha_rarefaction_10005_2.txt	10005	2	32.0	19.0	22.0	23.0	22.0	16.0	24.0	22.0	28.0	18.0
alpha_rarefaction_10005_3.txt	10005	3	32.0	19.0	22.0	24.0	23.0	15.0	24.0	22.0	28.0	18.0
alpha_rarefaction_10005_4.txt	10005	4	32.0	19.0	22.0	23.0	23.0	16.0	24.0	22.0	28.0	18.0
alpha_rarefaction_10005_5.txt	10005	5	32.0	19.0	22.0	24.0	23.0	16.0	24.0	22.0	28.0	18.0
alpha_rarefaction_10005_6.txt	10005	6	32.0	19.0	22.0	24.0	23.0	16.0	24.0	22.0	28.0	18.0
alpha_rarefaction_10005_7.txt	10005	7	31.0	19.0	22.0	24.0	23.0	16.0	24.0	22.0	28.0	18.0
alpha_rarefaction_10005_8.txt	10005	8	32.0	19.0	22.0	24.0	23.0	15.0	24.0	22.0	28.0	18.0
alpha_rarefaction_10005_9.txt	10005	9	32.0	19.0	22.0	24.0	23.0	16.0	23.0	22.0	28.0	18.0
alpha_rarefaction_12004_0.txt	12004	0	32.0	19.0	22.0	24.0	23.0	16.0	24.0	22.0	28.0	18.0
alpha_rarefaction_12004_1.txt	12004	1	32.0	19.0	22.0	24.0	23.0	16.0	24.0	22.0	28.0	18.0
alpha_rarefaction_12004_2.txt	12004	2	32.0	19.0	22.0	24.0	23.0	16.0	24.0	22.0	28.0	18.0
alpha_rarefaction_12004_3.txt	12004	3	32.0	19.0	22.0	24.0	23.0	16.0	24.0	22.0	28.0	18.0
alpha_rarefaction_12004_4.txt	12004	4	32.0	19.0	22.0	24.0	23.0	16.0	24.0	22.0	28.0	18.0
alpha_rarefaction_12004_5.txt	12004	5	32.0	19.0	22.0	24.0	23.0	16.0	23.0	22.0	28.0	18.0
alpha_rarefaction_12004_6.txt	12004	6	32.0	19.0	22.0	24.0	23.0	16.0	24.0	22.0	28.0	18.0
alpha_rarefaction_12004_7.txt	12004	7	32.0	19.0	22.0	24.0	23.0	16.0	24.0	22.0	28.0	18.0
alpha_rarefaction_12004_8.txt	12004	8	32.0	19.0	22.0	24.0	23.0	16.0	24.0	22.0	28.0	18.0
alpha_rarefaction_12004_9.txt	12004	9	32.0	19.0	22.0	24.0	23.0	16.0	24.0	22.0	28.0	18.0
alpha_rarefaction_14003_0.txt	14003	0	32.0	19.0	22.0	24.0	23.0	16.0	24.0	22.0	28.0	18.0
alpha_rarefaction_14003_1.txt	14003	1	32.0	19.0	22.0	24.0	23.0	16.0	24.0	22.0	28.0	18.0
alpha_rarefaction_14003_2.txt	14003	2	32.0	19.0	22.0	24.0	23.0	16.0	24.0	22.0	28.0	18.0
alpha_rarefaction_14003_3.txt	14003	3	32.0	19.0	22.0	24.0	23.0	16.0	24.0	22.0	28.0	18.0
alpha_rarefaction_14003_4.txt	14003	4	32.0	19.0	22.0	24.0	23.0	16.0	24.0	22.0	28.0	18.0
alpha_rarefaction_14003_5.txt	14003	5	32.0	19.0	22.0	24.0	23.0	16.0	24.0	22.0	28.0	18.0
alpha_rarefaction_14003_6.txt	14003	6	32.0	19.0	22.0	24.0	23.0	16.0	24.0	22.0	28.0	18.0
alpha_rarefaction_14003_7.txt	14003	7	32.0	19.0	22.0	24.0	23.0	16.0	24.0	22.0	28.0	18.0
alpha_rarefaction_14003_8.txt	14003	8	32.0	19.0	22.0	24.0	23.0	16.0	24.0	22.0	28.0	18.0
alpha_rarefaction_14003_9.txt	14003	9	32.0	19.0	22.0	24.0	23.0	16.0	24.0	22.0	28.0	18.0
alpha_rarefaction_16002_0.txt	16002	0	32.0	19.0	22.0	24.0	23.0	16.0	24.0	22.0	28.0	18.0
alpha_rarefaction_16002_1.txt	16002	1	32.0	19.0	22.0	24.0	23.0	16.0	24.0	22.0	28.0	18.0
alpha_rarefaction_16002_2.txt	16002	2	32.0	19.0	22.0	24.0	23.0	16.0	24.0	22.0	28.0	18.0
alpha_rarefaction_16002_3.txt	16002	3	32.0	19.0	22.0	24.0	23.0	16.0	24.0	22.0	28.0	18.0
alpha_rarefaction_16002_4.txt	16002	4	32.0	19.0	22.0	24.0	23.0	16.0	24.0	22.0	28.0	18.0
alpha_rarefaction_16002_5.txt	16002	5	32.0	19.0	22.0	24.0	23.0	16.0	24.0	22.0	28.0	18.0
alpha_rarefaction_16002_6.txt	16002	6	32.0	19.0	22.0	24.0	23.0	16.0	24.0	22.0	28.0	18.0
alpha_rarefaction_16002_7.txt	16002	7	32.0	19.0	22.0	24.0	23.0	16.0	24.0	22.0	28.0	18.0
alpha_rarefaction_16002_8.txt	16002	8	32.0	19.0	22.0	24.0	22.0	16.0	24.0	22.0	28.0	18.0
alpha_rarefaction_16002_9.txt	16002	9	32.0	19.0	22.0	24.0	23.0	16.0	24.0	22.0	28.0	18.0
alpha_rarefaction_18001_0.txt	18001	0	32.0	19.0	22.0	24.0	23.0	16.0	24.0	22.0	28.0	18.0
alpha_rarefaction_18001_1.txt	18001	1	32.0	19.0	22.0	24.0	23.0	16.0	24.0	22.0	28.0	18.0
alpha_rarefaction_18001_2.txt	18001	2	32.0	19.0	22.0	24.0	23.0	16.0	24.0	22.0	28.0	18.0
alpha_rarefaction_18001_3.txt	18001	3	32.0	19.0	22.0	24.0	23.0	16.0	24.0	22.0	28.0	18.0
alpha_rarefaction_18001_4.txt	18001	4	32.0	19.0	22.0	24.0	23.0	16.0	24.0	22.0	28.0	18.0
alpha_rarefaction_18001_5.txt	18001	5	32.0	19.0	22.0	24.0	23.0	16.0	24.0	22.0	28.0	18.0
alpha_rarefaction_18001_6.txt	18001	6	32.0	19.0	22.0	24.0	23.0	16.0	24.0	22.0	28.0	18.0
alpha_rarefaction_18001_7.txt	18001	7	32.0	19.0	22.0	24.0	23.0	16.0	24.0	22.0	28.0	18.0
alpha_rarefaction_18001_8.txt	18001	8	32.0	19.0	22.0	24.0	23.0	16.0	24.0	22.0	28.0	18.0
alpha_rarefaction_18001_9.txt	18001	9	32.0	19.0	22.0	24.0	23.0	16.0	24.0	22.0	28.0	18.0
alpha_rarefaction_20000_0.txt	20000	0	32.0	19.0	22.0	24.0	23.0	16.0	24.0	22.0	28.0	18.0
alpha_rarefaction_20000_1.txt	20000	1	32.0	19.0	22.0	24.0	23.0	16.0	24.0	22.0	28.0	18.0
alpha_rarefaction_20000_2.txt	20000	2	32.0	19.0	22.0	24.0	23.0	16.0	24.0	22.0	28.0	18.0
alpha_rarefaction_20000_3.txt	20000	3	32.0	19.0	22.0	24.0	23.0	16.0	24.0	22.0	28.0	18.0
alpha_rarefaction_20000_4.txt	20000	4	32.0	19.0	22.0	24.0	23.0	16.0	24.0	22.0	28.0	18.0
alpha_rarefaction_20000_5.txt	20000	5	32.0	19.0	22.0	24.0	23.0	16.0	24.0	22.0	28.0	18.0
alpha_rarefaction_20000_6.txt	20000	6	32.0	19.0	22.0	24.0	23.0	16.0	24.0	22.0	28.0	18.0
alpha_rarefaction_20000_7.txt	20000	7	32.0	19.0	22.0	24.0	23.0	16.0	24.0	22.0	28.0	18.0
alpha_rarefaction_20000_8.txt	20000	8	32.0	19.0	22.0	24.0	23.0	16.0	24.0	22.0	28.0	18.0
alpha_rarefaction_20000_9.txt	20000	9	32.0	19.0	22.0	24.0	23.0	16.0	24.0	22.0	28.0	18.0
