# Supplementary material for: Baseline Characterization of the Gut Microbiota of Field and Colony Populations of Phlebotomus tobbi and Preliminary Assessment of the Anti-Leishmanial Activity of Cultivable Bacteria
Source: Pathogens. 2026 Jun 23;15(7):658. doi: 10.3390/pathogens15070658 (PMC13416292; doi:10.3390/pathogens15070658)
Supplement: Supplementary file 1 [file pathogens-15-00658-s001.zip › pathogens-4357168-File S1/Alpha_Diversity/Raw_Data/PD_whole_tree.txt]

	sequences per sample	iteration	Patient1	Patient2	Patient3	Patient4	Patient5	Patient6	Patient7	Patient8	Patient9	Patient10
alpha_rarefaction_10_0.txt	10	0	0.0003	0.75784	0.84584	0.91821	0.72512	0.36473	0.24451	0.12553	0.80783	0.22965
alpha_rarefaction_10_1.txt	10	1	0.05495	0.48474	0.55802	0.89214	0.67766	0.0003	0.24451	0.24653	0.75191	0.1231
alpha_rarefaction_10_2.txt	10	2	0.31532	0.39453	0.81064	0.90297	0.72568	0.50477	0.53746	0.21182	0.8627	0.25694
alpha_rarefaction_10_3.txt	10	3	0.25705	0.4996	0.48267	1.06044	0.74293	0.01273	0.03001	0.55434	0.83899	0.51963
alpha_rarefaction_10_4.txt	10	4	0.31532	0.79255	0.7025	0.81022	0.73727	0.3523	0.57217	0.03001	0.74553	0.50477
alpha_rarefaction_10_5.txt	10	5	0.37956	0.73705	0.79063	0.81828	0.82769	0.0003	0.43334	0.23167	0.77218	0.22098
alpha_rarefaction_10_6.txt	10	6	0.46793	0.4996	0.46812	0.83127	0.70962	0.0003	0.27922	0.24653	0.57461	0.53635
alpha_rarefaction_10_7.txt	10	7	0.04241	0.70234	0.82536	0.40954	0.7869	0.0003	0.26436	0.59239	0.85139	0.3523
alpha_rarefaction_10_8.txt	10	8	0.22965	0.39453	0.85382	0.84493	0.46847	0.01273	0.29165	0.12553	0.62809	0.01273
alpha_rarefaction_10_9.txt	10	9	0.47322	0.45003	0.79286	0.86983	0.9645	0.36473	0.24208	0.55434	0.56716	0.21182
alpha_rarefaction_2009_0.txt	2009	0	1.94878	1.11296	1.40379	1.49479	1.20486	1.18818	1.49354	1.20879	1.52007	1.01275
alpha_rarefaction_2009_1.txt	2009	1	1.71595	1.08942	1.38102	1.61718	1.24426	0.82033	1.35777	1.20385	1.52007	0.93947
alpha_rarefaction_2009_2.txt	2009	2	2.26625	1.11296	1.38919	1.61718	1.23136	0.76955	1.19942	1.33692	1.50739	0.77444
alpha_rarefaction_2009_3.txt	2009	3	2.10214	1.11296	1.40379	1.73904	1.3428	1.00963	1.62543	1.47864	1.33551	0.84573
alpha_rarefaction_2009_4.txt	2009	4	2.02268	1.12455	1.44183	1.61665	1.33006	1.19977	1.11512	1.33692	1.49939	1.01275
alpha_rarefaction_2009_5.txt	2009	5	2.10214	1.12455	1.40379	1.66611	1.34264	1.0734	1.2726	1.23156	1.51993	0.85732
alpha_rarefaction_2009_6.txt	2009	6	1.31566	1.12455	1.44183	1.68942	1.2176	0.76955	1.50513	1.11595	1.33551	1.00116
alpha_rarefaction_2009_7.txt	2009	7	1.55852	1.12455	1.40379	1.60366	1.3428	0.92498	1.39204	1.23156	1.31497	0.74943
alpha_rarefaction_2009_8.txt	2009	8	1.45448	1.08942	1.44183	1.62267	1.23152	1.14668	1.42112	1.50969	1.49953	0.93947
alpha_rarefaction_2009_9.txt	2009	9	1.42145	1.12455	1.44183	1.66627	1.3034	1.00921	1.52695	1.70189	1.52007	0.93999
alpha_rarefaction_4008_0.txt	4008	0	2.26625	1.12455	1.44183	1.73904	1.33006	1.34819	1.56208	1.70189	1.52007	1.01275
alpha_rarefaction_4008_1.txt	4008	1	1.76906	1.11296	1.44183	1.68942	1.3428	1.14668	1.44178	1.39074	1.52007	1.01275
alpha_rarefaction_4008_2.txt	4008	2	2.1875	1.12455	1.44183	1.73904	1.31614	1.19977	1.62543	1.67912	1.33551	1.01275
alpha_rarefaction_4008_3.txt	4008	3	2.05571	1.12455	1.38919	1.66627	1.3428	1.26604	1.52867	1.4271	1.52007	1.01275
alpha_rarefaction_4008_4.txt	4008	4	2.10214	1.11296	1.44183	1.73904	1.33006	1.19977	1.35777	1.53246	1.52007	1.01275
alpha_rarefaction_4008_5.txt	4008	5	2.26625	1.12455	1.44183	1.5499	1.34264	1.26604	1.44178	1.53246	1.52007	1.01275
alpha_rarefaction_4008_6.txt	4008	6	1.76906	1.12455	1.44183	1.56756	1.3428	0.92498	1.5903	1.56017	1.49939	1.01275
alpha_rarefaction_4008_7.txt	4008	7	2.05571	1.12455	1.44183	1.73904	1.3428	1.42147	1.62543	1.70189	1.52007	0.85732
alpha_rarefaction_4008_8.txt	4008	8	2.10214	1.12455	1.44155	1.73904	1.33006	1.19977	1.5903	1.56017	1.52007	1.01275
alpha_rarefaction_4008_9.txt	4008	9	1.74342	1.12455	1.44183	1.66627	1.3428	1.26604	1.44466	1.64807	1.51993	1.01275
alpha_rarefaction_6007_0.txt	6007	0	2.05571	1.12455	1.44183	1.73904	1.3428	1.14668	1.62543	1.70189	1.52007	1.01275
alpha_rarefaction_6007_1.txt	6007	1	2.26625	1.12455	1.44183	1.73904	1.3428	1.19977	1.62543	1.70189	1.52007	1.01275
alpha_rarefaction_6007_2.txt	6007	2	2.26625	1.12455	1.44183	1.73904	1.3428	1.42147	1.62543	1.4271	1.52007	1.01275
alpha_rarefaction_6007_3.txt	6007	3	2.26625	1.12455	1.44183	1.73904	1.3428	1.42147	1.62543	1.70189	1.52007	1.01275
alpha_rarefaction_6007_4.txt	6007	4	2.26625	1.11296	1.44183	1.73904	1.3428	1.42147	1.62543	1.70189	1.52007	1.01275
alpha_rarefaction_6007_5.txt	6007	5	2.24061	1.12455	1.44183	1.73904	1.3428	1.0734	1.3686	1.70189	1.52007	1.01275
alpha_rarefaction_6007_6.txt	6007	6	2.10214	1.12455	1.44183	1.73904	1.3428	1.42147	1.62543	1.70189	1.52007	1.01275
alpha_rarefaction_6007_7.txt	6007	7	2.24061	1.12455	1.44183	1.73904	1.3428	1.14668	1.62543	1.56017	1.52007	1.01275
alpha_rarefaction_6007_8.txt	6007	8	2.26625	1.12455	1.44183	1.73904	1.3428	1.14668	1.61384	1.70189	1.52007	1.01275
alpha_rarefaction_6007_9.txt	6007	9	2.26625	1.12455	1.44183	1.73904	1.3428	1.42147	1.62543	1.70189	1.52007	1.01275
alpha_rarefaction_8006_0.txt	8006	0	2.05571	1.12455	1.44183	1.73904	1.3428	0.92498	1.62543	1.70189	1.52007	1.01275
alpha_rarefaction_8006_1.txt	8006	1	2.26625	1.12455	1.44183	1.73904	1.3428	1.42147	1.62543	1.70189	1.52007	1.01275
alpha_rarefaction_8006_2.txt	8006	2	2.26625	1.12455	1.44183	1.73904	1.3428	1.42147	1.62543	1.70189	1.52007	1.01275
alpha_rarefaction_8006_3.txt	8006	3	2.26625	1.11296	1.44183	1.73904	1.34264	1.42147	1.62543	1.4271	1.33551	1.01275
alpha_rarefaction_8006_4.txt	8006	4	2.10214	1.12455	1.44183	1.73904	1.3428	1.42147	1.62543	1.70189	1.52007	1.01275
alpha_rarefaction_8006_5.txt	8006	5	2.26625	1.12455	1.44183	1.73904	1.3428	1.42147	1.62543	1.70189	1.52007	1.01275
alpha_rarefaction_8006_6.txt	8006	6	1.76906	1.12455	1.44183	1.73904	1.3428	1.42147	1.62543	1.53246	1.52007	1.01275
alpha_rarefaction_8006_7.txt	8006	7	2.26625	1.12455	1.44183	1.66627	1.24426	1.42147	1.62543	1.70189	1.52007	1.01275
alpha_rarefaction_8006_8.txt	8006	8	2.26625	1.12455	1.44183	1.73904	1.3428	1.42147	1.62543	1.70189	1.52007	1.01275
alpha_rarefaction_8006_9.txt	8006	9	2.26625	1.12455	1.44183	1.73904	1.3428	1.26604	1.62543	1.70189	1.52007	1.01275
alpha_rarefaction_10005_0.txt	10005	0	2.26625	1.12455	1.44183	1.73904	1.3428	1.42147	1.62543	1.70189	1.52007	1.01275
alpha_rarefaction_10005_1.txt	10005	1	2.26625	1.12455	1.44183	1.73904	1.3428	1.42147	1.5903	1.70189	1.52007	1.01275
alpha_rarefaction_10005_2.txt	10005	2	2.26625	1.12455	1.44183	1.66627	1.3428	1.42147	1.62543	1.70189	1.52007	1.01275
alpha_rarefaction_10005_3.txt	10005	3	2.26625	1.12455	1.44183	1.73904	1.3428	1.26604	1.62543	1.70189	1.52007	1.01275
alpha_rarefaction_10005_4.txt	10005	4	2.26625	1.12455	1.44183	1.68942	1.3428	1.42147	1.62543	1.70189	1.52007	1.01275
alpha_rarefaction_10005_5.txt	10005	5	2.26625	1.12455	1.44183	1.73904	1.3428	1.42147	1.62543	1.70189	1.52007	1.01275
alpha_rarefaction_10005_6.txt	10005	6	2.26625	1.12455	1.44183	1.73904	1.3428	1.42147	1.62543	1.70189	1.52007	1.01275
alpha_rarefaction_10005_7.txt	10005	7	2.05571	1.12455	1.44183	1.73904	1.3428	1.42147	1.62543	1.70189	1.52007	1.01275
alpha_rarefaction_10005_8.txt	10005	8	2.26625	1.12455	1.44183	1.73904	1.3428	1.26604	1.62543	1.70189	1.52007	1.01275
alpha_rarefaction_10005_9.txt	10005	9	2.26625	1.12455	1.44183	1.73904	1.3428	1.42147	1.45625	1.70189	1.52007	1.01275
alpha_rarefaction_12004_0.txt	12004	0	2.26625	1.12455	1.44183	1.73904	1.3428	1.42147	1.62543	1.70189	1.52007	1.01275
alpha_rarefaction_12004_1.txt	12004	1	2.26625	1.12455	1.44183	1.73904	1.3428	1.42147	1.62543	1.70189	1.52007	1.01275
alpha_rarefaction_12004_2.txt	12004	2	2.26625	1.12455	1.44183	1.73904	1.3428	1.42147	1.62543	1.70189	1.52007	1.01275
alpha_rarefaction_12004_3.txt	12004	3	2.26625	1.12455	1.44183	1.73904	1.3428	1.42147	1.62543	1.70189	1.52007	1.01275
alpha_rarefaction_12004_4.txt	12004	4	2.26625	1.12455	1.44183	1.73904	1.3428	1.42147	1.62543	1.70189	1.52007	1.01275
alpha_rarefaction_12004_5.txt	12004	5	2.26625	1.12455	1.44183	1.73904	1.3428	1.42147	1.5903	1.70189	1.52007	1.01275
alpha_rarefaction_12004_6.txt	12004	6	2.26625	1.12455	1.44183	1.73904	1.3428	1.42147	1.62543	1.70189	1.52007	1.01275
alpha_rarefaction_12004_7.txt	12004	7	2.26625	1.12455	1.44183	1.73904	1.3428	1.42147	1.62543	1.70189	1.52007	1.01275
alpha_rarefaction_12004_8.txt	12004	8	2.26625	1.12455	1.44183	1.73904	1.3428	1.42147	1.62543	1.70189	1.52007	1.01275
alpha_rarefaction_12004_9.txt	12004	9	2.26625	1.12455	1.44183	1.73904	1.3428	1.42147	1.62543	1.70189	1.52007	1.01275
alpha_rarefaction_14003_0.txt	14003	0	2.26625	1.12455	1.44183	1.73904	1.3428	1.42147	1.62543	1.70189	1.52007	1.01275
alpha_rarefaction_14003_1.txt	14003	1	2.26625	1.12455	1.44183	1.73904	1.3428	1.42147	1.62543	1.70189	1.52007	1.01275
alpha_rarefaction_14003_2.txt	14003	2	2.26625	1.12455	1.44183	1.73904	1.3428	1.42147	1.62543	1.70189	1.52007	1.01275
alpha_rarefaction_14003_3.txt	14003	3	2.26625	1.12455	1.44183	1.73904	1.3428	1.42147	1.62543	1.70189	1.52007	1.01275
alpha_rarefaction_14003_4.txt	14003	4	2.26625	1.12455	1.44183	1.73904	1.3428	1.42147	1.62543	1.70189	1.52007	1.01275
alpha_rarefaction_14003_5.txt	14003	5	2.26625	1.12455	1.44183	1.73904	1.3428	1.42147	1.62543	1.70189	1.52007	1.01275
alpha_rarefaction_14003_6.txt	14003	6	2.26625	1.12455	1.44183	1.73904	1.3428	1.42147	1.62543	1.70189	1.52007	1.01275
alpha_rarefaction_14003_7.txt	14003	7	2.26625	1.12455	1.44183	1.73904	1.3428	1.42147	1.62543	1.70189	1.52007	1.01275
alpha_rarefaction_14003_8.txt	14003	8	2.26625	1.12455	1.44183	1.73904	1.3428	1.42147	1.62543	1.70189	1.52007	1.01275
alpha_rarefaction_14003_9.txt	14003	9	2.26625	1.12455	1.44183	1.73904	1.3428	1.42147	1.62543	1.70189	1.52007	1.01275
alpha_rarefaction_16002_0.txt	16002	0	2.26625	1.12455	1.44183	1.73904	1.3428	1.42147	1.62543	1.70189	1.52007	1.01275
alpha_rarefaction_16002_1.txt	16002	1	2.26625	1.12455	1.44183	1.73904	1.3428	1.42147	1.62543	1.70189	1.52007	1.01275
alpha_rarefaction_16002_2.txt	16002	2	2.26625	1.12455	1.44183	1.73904	1.3428	1.42147	1.62543	1.70189	1.52007	1.01275
alpha_rarefaction_16002_3.txt	16002	3	2.26625	1.12455	1.44183	1.73904	1.3428	1.42147	1.62543	1.70189	1.52007	1.01275
alpha_rarefaction_16002_4.txt	16002	4	2.26625	1.12455	1.44183	1.73904	1.3428	1.42147	1.62543	1.70189	1.52007	1.01275
alpha_rarefaction_16002_5.txt	16002	5	2.26625	1.12455	1.44183	1.73904	1.3428	1.42147	1.62543	1.70189	1.52007	1.01275
alpha_rarefaction_16002_6.txt	16002	6	2.26625	1.12455	1.44183	1.73904	1.3428	1.42147	1.62543	1.70189	1.52007	1.01275
alpha_rarefaction_16002_7.txt	16002	7	2.26625	1.12455	1.44183	1.73904	1.3428	1.42147	1.62543	1.70189	1.52007	1.01275
alpha_rarefaction_16002_8.txt	16002	8	2.26625	1.12455	1.44183	1.73904	1.3428	1.42147	1.62543	1.70189	1.52007	1.01275
alpha_rarefaction_16002_9.txt	16002	9	2.26625	1.12455	1.44183	1.73904	1.3428	1.42147	1.62543	1.70189	1.52007	1.01275
alpha_rarefaction_18001_0.txt	18001	0	2.26625	1.12455	1.44183	1.73904	1.3428	1.42147	1.62543	1.70189	1.52007	1.01275
alpha_rarefaction_18001_1.txt	18001	1	2.26625	1.12455	1.44183	1.73904	1.3428	1.42147	1.62543	1.70189	1.52007	1.01275
alpha_rarefaction_18001_2.txt	18001	2	2.26625	1.12455	1.44183	1.73904	1.3428	1.42147	1.62543	1.70189	1.52007	1.01275
alpha_rarefaction_18001_3.txt	18001	3	2.26625	1.12455	1.44183	1.73904	1.3428	1.42147	1.62543	1.70189	1.52007	1.01275
alpha_rarefaction_18001_4.txt	18001	4	2.26625	1.12455	1.44183	1.73904	1.3428	1.42147	1.62543	1.70189	1.52007	1.01275
alpha_rarefaction_18001_5.txt	18001	5	2.26625	1.12455	1.44183	1.73904	1.3428	1.42147	1.62543	1.70189	1.52007	1.01275
alpha_rarefaction_18001_6.txt	18001	6	2.26625	1.12455	1.44183	1.73904	1.3428	1.42147	1.62543	1.70189	1.52007	1.01275
alpha_rarefaction_18001_7.txt	18001	7	2.26625	1.12455	1.44183	1.73904	1.3428	1.42147	1.62543	1.70189	1.52007	1.01275
alpha_rarefaction_18001_8.txt	18001	8	2.26625	1.12455	1.44183	1.73904	1.3428	1.42147	1.62543	1.70189	1.52007	1.01275
alpha_rarefaction_18001_9.txt	18001	9	2.26625	1.12455	1.44183	1.73904	1.3428	1.42147	1.62543	1.70189	1.52007	1.01275
alpha_rarefaction_20000_0.txt	20000	0	2.26625	1.12455	1.44183	1.73904	1.3428	1.42147	1.62543	1.70189	1.52007	1.01275
alpha_rarefaction_20000_1.txt	20000	1	2.26625	1.12455	1.44183	1.73904	1.3428	1.42147	1.62543	1.70189	1.52007	1.01275
alpha_rarefaction_20000_2.txt	20000	2	2.26625	1.12455	1.44183	1.73904	1.3428	1.42147	1.62543	1.70189	1.52007	1.01275
alpha_rarefaction_20000_3.txt	20000	3	2.26625	1.12455	1.44183	1.73904	1.3428	1.42147	1.62543	1.70189	1.52007	1.01275
alpha_rarefaction_20000_4.txt	20000	4	2.26625	1.12455	1.44183	1.73904	1.3428	1.42147	1.62543	1.70189	1.52007	1.01275
alpha_rarefaction_20000_5.txt	20000	5	2.26625	1.12455	1.44183	1.73904	1.3428	1.42147	1.62543	1.70189	1.52007	1.01275
alpha_rarefaction_20000_6.txt	20000	6	2.26625	1.12455	1.44183	1.73904	1.3428	1.42147	1.62543	1.70189	1.52007	1.01275
alpha_rarefaction_20000_7.txt	20000	7	2.26625	1.12455	1.44183	1.73904	1.3428	1.42147	1.62543	1.70189	1.52007	1.01275
alpha_rarefaction_20000_8.txt	20000	8	2.26625	1.12455	1.44183	1.73904	1.3428	1.42147	1.62543	1.70189	1.52007	1.01275
alpha_rarefaction_20000_9.txt	20000	9	2.26625	1.12455	1.44183	1.73904	1.3428	1.42147	1.62543	1.70189	1.52007	1.01275
