# Supplementary material for: Baseline Characterization of the Gut Microbiota of Field and Colony Populations of Phlebotomus tobbi and Preliminary Assessment of the Anti-Leishmanial Activity of Cultivable Bacteria
Source: Pathogens. 2026 Jun 23;15(7):658. doi: 10.3390/pathogens15070658 (PMC13416292; doi:10.3390/pathogens15070658)
Supplement: Supplementary file 1 [file pathogens-15-00658-s001.zip › pathogens-4357168-File S1/Alpha_Diversity/Raw_Data/shannon.txt]

	sequences per sample	iteration	Patient1	Patient2	Patient3	Patient4	Patient5	Patient6	Patient7	Patient8	Patient9	Patient10
alpha_rarefaction_10_0.txt	10	0	1.48547529723	2.64643934467	2.44643934467	2.92192809489	2.32192809489	1.68547529723	1.84643934467	1.84643934467	2.92192809489	1.29546184424
alpha_rarefaction_10_1.txt	10	1	1.35677964945	1.84643934467	2.12192809489	2.64643934467	2.64643934467	0.468995593589	2.17095059445	2.44643934467	2.64643934467	2.12192809489
alpha_rarefaction_10_2.txt	10	2	1.68547529723	0.881290899231	2.64643934467	2.37095059445	2.32192809489	1.72192809489	1.77095059445	1.76096404744	2.37095059445	2.12192809489
alpha_rarefaction_10_3.txt	10	3	2.16096404744	2.12192809489	2.04643934467	2.84643934467	2.92192809489	1.57095059445	0.881290899231	2.44643934467	2.72192809489	2.17095059445
alpha_rarefaction_10_4.txt	10	4	1.96096404744	2.64643934467	2.17095059445	2.12192809489	2.92192809489	1.72192809489	2.32192809489	1.96096404744	2.84643934467	1.76096404744
alpha_rarefaction_10_5.txt	10	5	1.76096404744	2.32192809489	2.72192809489	2.64643934467	2.64643934467	1.29546184424	2.44643934467	1.89546184424	2.64643934467	2.16096404744
alpha_rarefaction_10_6.txt	10	6	2.64643934467	2.72192809489	2.12192809489	2.37095059445	2.64643934467	0.881290899231	2.12192809489	2.04643934467	2.12192809489	1.72192809489
alpha_rarefaction_10_7.txt	10	7	1.57095059445	2.04643934467	2.64643934467	1.89546184424	2.44643934467	1.29546184424	1.57095059445	2.64643934467	2.72192809489	1.15677964945
alpha_rarefaction_10_8.txt	10	8	1.68547529723	1.52192809489	2.72192809489	2.44643934467	2.17095059445	1.29546184424	2.32192809489	1.76096404744	2.17095059445	1.84643934467
alpha_rarefaction_10_9.txt	10	9	1.57095059445	1.96096404744	2.72192809489	2.44643934467	2.72192809489	1.96096404744	1.84643934467	2.52192809489	2.12192809489	1.77095059445
alpha_rarefaction_2009_0.txt	2009	0	2.91815780399	2.98383222109	3.53099622733	3.46891428578	3.46344524264	1.78020815904	2.71159520636	2.60209509033	3.70344411822	2.2385043482
alpha_rarefaction_2009_1.txt	2009	1	2.99741487186	2.90234737396	3.50042254978	3.54880690788	3.47091053671	1.76690197859	2.62884783294	2.65153648436	3.685938377	2.35631326786
alpha_rarefaction_2009_2.txt	2009	2	2.93520990441	2.97062936055	3.48207010951	3.50663736465	3.47356991649	1.62855215691	2.68337363454	2.66768611481	3.66181946885	2.19186066219
alpha_rarefaction_2009_3.txt	2009	3	2.97784784223	2.91132809582	3.52149706397	3.57418964731	3.52943528716	1.68250966177	2.70426598969	2.64390113232	3.6843845119	2.2111927218
alpha_rarefaction_2009_4.txt	2009	4	2.98541474957	2.91176540986	3.47995842892	3.52176604144	3.49814563762	1.71719768413	2.65777957782	2.55954787459	3.69360982234	2.25621347903
alpha_rarefaction_2009_5.txt	2009	5	2.87689014178	2.91413624469	3.48860920515	3.50971878253	3.49895574604	1.72937465846	2.64953172818	2.66132758938	3.67982527872	2.34374859536
alpha_rarefaction_2009_6.txt	2009	6	2.7837098151	2.90507568178	3.5565675989	3.53212826718	3.50476115922	1.69545314978	2.69319820178	2.65926155113	3.69560511609	2.30924261915
alpha_rarefaction_2009_7.txt	2009	7	2.9427735716	2.92246057973	3.50813651764	3.48116072986	3.51291290407	1.67595893789	2.6461426144	2.64503932132	3.69915757261	2.25108755555
alpha_rarefaction_2009_8.txt	2009	8	2.92544453686	2.89005928095	3.53237662759	3.54258373048	3.46961460709	1.74948806799	2.71215704831	2.62239105322	3.67985590398	2.29765401995
alpha_rarefaction_2009_9.txt	2009	9	2.84357525622	2.98110698679	3.51474667838	3.51863635016	3.4637341917	1.67702350326	2.71077589605	2.7078693134	3.71878419879	2.25256432086
alpha_rarefaction_4008_0.txt	4008	0	2.92287334781	2.89896571097	3.51427474522	3.51012045654	3.49721150133	1.71692698394	2.68469987037	2.65147638149	3.67567053957	2.29468728432
alpha_rarefaction_4008_1.txt	4008	1	2.96869806894	2.93006296076	3.54699758633	3.53761906097	3.4651866385	1.71452454701	2.67375576897	2.66536514683	3.70749057754	2.31377622551
alpha_rarefaction_4008_2.txt	4008	2	2.93846072377	2.9193992592	3.50280750601	3.53990856951	3.49459434205	1.72783831249	2.73752722876	2.65086456459	3.70979324733	2.303983551
alpha_rarefaction_4008_3.txt	4008	3	2.94637965494	2.90460368194	3.52439477624	3.50711975257	3.49784742639	1.72196733382	2.71745186568	2.64164006007	3.70000650741	2.2383247356
alpha_rarefaction_4008_4.txt	4008	4	2.93951137723	2.93218180746	3.50583849136	3.53213801541	3.47870249211	1.67494877753	2.72500899193	2.62250532347	3.67885732715	2.23261794028
alpha_rarefaction_4008_5.txt	4008	5	2.94110038976	2.91676907137	3.5145879474	3.49677078695	3.45963663361	1.67325158404	2.70006061313	2.6645749116	3.70017964018	2.2829563077
alpha_rarefaction_4008_6.txt	4008	6	2.9549073731	2.8891838351	3.52960637579	3.50785222605	3.4674598729	1.71211363641	2.71024378853	2.64409600887	3.69096596726	2.28243897526
alpha_rarefaction_4008_7.txt	4008	7	2.94129544043	2.89149179642	3.51263821123	3.52780155604	3.48010656317	1.76447878942	2.71145111068	2.67463211058	3.6885698541	2.29797606297
alpha_rarefaction_4008_8.txt	4008	8	2.90383715203	2.90445562675	3.50879988084	3.52073256061	3.46709016534	1.75205530566	2.65709148483	2.66455646861	3.69060089889	2.28257003625
alpha_rarefaction_4008_9.txt	4008	9	2.93671112631	2.91302166531	3.50216151842	3.51998689947	3.48308553597	1.73837619253	2.66166739485	2.64525602818	3.71631000536	2.25204409534
alpha_rarefaction_6007_0.txt	6007	0	2.94927824815	2.91853533952	3.52351456309	3.49339986512	3.45214714142	1.69195373165	2.70505751086	2.66751003151	3.69707141497	2.27545236168
alpha_rarefaction_6007_1.txt	6007	1	2.93794372488	2.93675579355	3.4932460371	3.52480302767	3.47568860711	1.68899294767	2.70756255332	2.63308237991	3.68790200028	2.27999458519
alpha_rarefaction_6007_2.txt	6007	2	2.90930215851	2.92941325555	3.5173890712	3.51324768279	3.50362698393	1.72497480029	2.71768478812	2.65558456064	3.66880790536	2.27492232432
alpha_rarefaction_6007_3.txt	6007	3	2.93460797635	2.94895663702	3.53479799088	3.5219068401	3.524041855	1.73481539866	2.69991779386	2.67822138576	3.715390539	2.31836694449
alpha_rarefaction_6007_4.txt	6007	4	2.93884553556	2.91786491594	3.52060340014	3.49945715457	3.47983565292	1.68397538275	2.69835333321	2.68022316195	3.69021825778	2.28903520071
alpha_rarefaction_6007_5.txt	6007	5	2.93160914848	2.92827413494	3.5292440802	3.51591087231	3.47180778148	1.68446498513	2.70882304338	2.67221384409	3.68652153615	2.26145549485
alpha_rarefaction_6007_6.txt	6007	6	2.94326715145	2.91406576608	3.49859781459	3.5305219066	3.48088039506	1.72899164096	2.72736826451	2.65332542018	3.68483162919	2.31257479405
alpha_rarefaction_6007_7.txt	6007	7	2.88818254731	2.94572568879	3.52550246107	3.51636013274	3.47471921323	1.67398055116	2.67510432709	2.65641841593	3.68463910343	2.29455687396
alpha_rarefaction_6007_8.txt	6007	8	2.919637447	2.92225789066	3.52912553019	3.51700780338	3.47767403696	1.71557712612	2.68723376343	2.66165528126	3.70623252044	2.27787562865
alpha_rarefaction_6007_9.txt	6007	9	2.94180636298	2.92771799944	3.51069052952	3.52113888833	3.47153228872	1.70510675484	2.70930823688	2.66297918863	3.69472835905	2.25523528856
alpha_rarefaction_8006_0.txt	8006	0	2.92069548552	2.92296558816	3.5204759376	3.53390143409	3.50527639279	1.70585325686	2.70316907732	2.65880682471	3.69487345787	2.29430317297
alpha_rarefaction_8006_1.txt	8006	1	2.94022478676	2.90097874589	3.51350046732	3.52527766857	3.50023181034	1.7233088496	2.69478561636	2.63252087987	3.68819355054	2.32612428958
alpha_rarefaction_8006_2.txt	8006	2	2.91938570478	2.93054474249	3.51974312001	3.52153057544	3.47390408531	1.68182646746	2.67345803556	2.65066545206	3.69109305004	2.30470444456
alpha_rarefaction_8006_3.txt	8006	3	2.91621594748	2.92215379228	3.52302587515	3.50953107258	3.48122502619	1.73852334122	2.72008002712	2.67653811551	3.70034428776	2.28193893922
alpha_rarefaction_8006_4.txt	8006	4	2.9086033494	2.92757598015	3.51358429372	3.52138455802	3.49759047667	1.70464548937	2.71431419642	2.67018558165	3.68842367356	2.27680949872
alpha_rarefaction_8006_5.txt	8006	5	2.92489163925	2.91788399216	3.51478154291	3.54580958129	3.47560018017	1.71427588583	2.70279102006	2.66062612043	3.71172756288	2.26396356624
alpha_rarefaction_8006_6.txt	8006	6	2.92073486678	2.92064822161	3.53107428081	3.51992696326	3.50754694815	1.6985581841	2.71673615519	2.62021883803	3.70756799226	2.27742757122
alpha_rarefaction_8006_7.txt	8006	7	2.92772477834	2.94774707916	3.51781494971	3.51199899256	3.46299570043	1.69946035519	2.68729185222	2.64789850632	3.71052060938	2.3034557524
alpha_rarefaction_8006_8.txt	8006	8	2.93577355961	2.93499753557	3.51775311408	3.52403610412	3.48742833894	1.6931732313	2.69954908259	2.67382670783	3.71430710166	2.28058395429
alpha_rarefaction_8006_9.txt	8006	9	2.93327938609	2.91549010818	3.53088169566	3.50903523244	3.48765025028	1.72487303279	2.70055948503	2.63313014444	3.69688819404	2.28893384026
alpha_rarefaction_10005_0.txt	10005	0	2.9430782159	2.91979613347	3.52608003034	3.50850364368	3.46835908997	1.70509071209	2.70531988823	2.65388537931	3.70070047376	2.27819222075
alpha_rarefaction_10005_1.txt	10005	1	2.95701185217	2.91974196402	3.52246638265	3.52274917167	3.49277024222	1.70288056852	2.71510582104	2.68309800423	3.70983548879	2.27413527189
alpha_rarefaction_10005_2.txt	10005	2	2.91431985704	2.94678406613	3.51964048328	3.53678016456	3.48564671918	1.71380790929	2.7034473422	2.65390679535	3.70447644373	2.25587771456
alpha_rarefaction_10005_3.txt	10005	3	2.92563409359	2.94451235587	3.536678931	3.51573331612	3.49031472919	1.71312958296	2.71116603186	2.66223885545	3.71661373149	2.29918281378
alpha_rarefaction_10005_4.txt	10005	4	2.94061137467	2.92704225739	3.5135122878	3.49838456958	3.47512995584	1.70649896604	2.70128715293	2.660715486	3.70435624227	2.29039529635
alpha_rarefaction_10005_5.txt	10005	5	2.92605357312	2.9426715458	3.52146616425	3.51848388836	3.48947240572	1.71577079404	2.68718502547	2.67514922288	3.69706604424	2.26404547171
alpha_rarefaction_10005_6.txt	10005	6	2.94059945513	2.92607781365	3.53617093588	3.5098180958	3.49182634833	1.70742693102	2.70534718132	2.64006285813	3.69506228454	2.27318402686
alpha_rarefaction_10005_7.txt	10005	7	2.94316911215	2.93581783286	3.50980037876	3.52089990023	3.48179681487	1.70219206813	2.6974258429	2.6740778492	3.69591875069	2.28307623275
alpha_rarefaction_10005_8.txt	10005	8	2.95981836562	2.92637459384	3.5283292374	3.52011641351	3.48792595588	1.71003178619	2.66552163037	2.67272636028	3.70392160826	2.28886193844
alpha_rarefaction_10005_9.txt	10005	9	2.91606750763	2.92862482348	3.53444158372	3.51557883807	3.49828250213	1.71914252315	2.70960658226	2.6596264281	3.67748191947	2.28491868343
alpha_rarefaction_12004_0.txt	12004	0	2.95481192676	2.91774475058	3.51245397142	3.51058391394	3.48518767139	1.6957461319	2.70851516751	2.66095697441	3.69584991811	2.27366025542
alpha_rarefaction_12004_1.txt	12004	1	2.95015514282	2.94590447572	3.52075844036	3.51108539208	3.49955575273	1.70909607063	2.70127912745	2.66387911308	3.70357642913	2.28308549817
alpha_rarefaction_12004_2.txt	12004	2	2.93886333204	2.93560508591	3.51927558535	3.517375573	3.48816381394	1.7226298342	2.69435965219	2.66072715182	3.68773731005	2.30073489126
alpha_rarefaction_12004_3.txt	12004	3	2.93531567444	2.94031186619	3.52370836234	3.52568671885	3.50152408475	1.71639412102	2.71630281679	2.6787253714	3.69893847855	2.27264002967
alpha_rarefaction_12004_4.txt	12004	4	2.92790206169	2.93233526226	3.5103049639	3.52909242729	3.49096294503	1.71348155478	2.70183548749	2.66118739906	3.69977846944	2.26643556051
alpha_rarefaction_12004_5.txt	12004	5	2.94631370887	2.93262059422	3.50579914488	3.5187628449	3.49339883212	1.71455745977	2.7109198098	2.66012269469	3.68580076762	2.30347580813
alpha_rarefaction_12004_6.txt	12004	6	2.93372082063	2.94212955887	3.52853163843	3.51745988578	3.4860781279	1.6908832352	2.70326038807	2.67462711827	3.69459321738	2.28714122889
alpha_rarefaction_12004_7.txt	12004	7	2.93644604877	2.9158060135	3.52166892001	3.51606836421	3.49017196838	1.70877225951	2.70518378	2.6688339772	3.68652358659	2.28987808747
alpha_rarefaction_12004_8.txt	12004	8	2.92501579906	2.92785243316	3.51732349329	3.5049347922	3.49337348133	1.6845844132	2.70871202651	2.66293812987	3.70488245922	2.28989285294
alpha_rarefaction_12004_9.txt	12004	9	2.93838632806	2.91086484939	3.5181532279	3.50808006278	3.4822316051	1.68994014354	2.71059481693	2.64892418959	3.69031526417	2.28867706703
alpha_rarefaction_14003_0.txt	14003	0	2.9347799734	2.93488239479	3.51440492723	3.51653991246	3.49067067446	1.70307508535	2.69849827439	2.66395899745	3.70754635195	2.27876740668
alpha_rarefaction_14003_1.txt	14003	1	2.93022950593	2.92225824679	3.51869200982	3.51622339457	3.48827634026	1.69888907833	2.69192091625	2.67351960804	3.70638845093	2.29316389089
alpha_rarefaction_14003_2.txt	14003	2	2.93058864994	2.91837270598	3.51638607296	3.51475300044	3.48957482253	1.71895556759	2.71792448048	2.65268188641	3.68960580954	2.29042754643
alpha_rarefaction_14003_3.txt	14003	3	2.94304974472	2.90658552721	3.52656714982	3.52494754242	3.50009963741	1.71599346061	2.70573325499	2.66261433075	3.69959062955	2.29341911936
alpha_rarefaction_14003_4.txt	14003	4	2.91016340177	2.93300584908	3.52255972834	3.50411327606	3.48791453878	1.71766274488	2.69044356556	2.66795372922	3.69876900243	2.3075026354
alpha_rarefaction_14003_5.txt	14003	5	2.92749244913	2.9201488636	3.51714339937	3.50463444016	3.48768368584	1.73370616449	2.70638451222	2.6602442274	3.69700291189	2.29773868401
alpha_rarefaction_14003_6.txt	14003	6	2.93664035634	2.92791650082	3.51935258341	3.52225071515	3.48131176936	1.69219461837	2.71489102725	2.64669024517	3.69145298383	2.30381372865
alpha_rarefaction_14003_7.txt	14003	7	2.92892686331	2.92740333223	3.50782249845	3.51390208578	3.48277060399	1.71799166136	2.70994710676	2.66675721614	3.70137398328	2.28206985163
alpha_rarefaction_14003_8.txt	14003	8	2.93254841627	2.91849677543	3.50974428907	3.51088219435	3.49351170461	1.69331126145	2.71468801158	2.65505348188	3.69227085321	2.26622662644
alpha_rarefaction_14003_9.txt	14003	9	2.92962081778	2.9180851989	3.52240079226	3.51101336351	3.49665588951	1.6850595705	2.704895284	2.66746148711	3.70094744329	2.25995272319
alpha_rarefaction_16002_0.txt	16002	0	2.93420704623	2.92785761405	3.52321914152	3.52027178942	3.49657935036	1.70139607319	2.71340161773	2.65878497036	3.69751022692	2.2942333241
alpha_rarefaction_16002_1.txt	16002	1	2.93405580208	2.94556550028	3.52061438663	3.5137241953	3.4867204344	1.71056988067	2.71801878395	2.66743349545	3.70007167354	2.289837742
alpha_rarefaction_16002_2.txt	16002	2	2.94081212207	2.92932325249	3.51872913587	3.52137165776	3.4958999022	1.70799846831	2.68926900544	2.65942904883	3.6984286221	2.28363366237
alpha_rarefaction_16002_3.txt	16002	3	2.92475629405	2.91974343467	3.51788649433	3.50958390913	3.49012754661	1.72739410788	2.71835216168	2.67598193498	3.69272857288	2.28071093491
alpha_rarefaction_16002_4.txt	16002	4	2.91678926804	2.90790073778	3.51147016876	3.51622708319	3.48803896471	1.70751642635	2.69531434752	2.6542887009	3.69799543924	2.28762993801
alpha_rarefaction_16002_5.txt	16002	5	2.94194356736	2.91895895628	3.51541259142	3.5129513096	3.4838103593	1.71808209965	2.69030810703	2.65984266238	3.70143068939	2.27388118856
alpha_rarefaction_16002_6.txt	16002	6	2.93068328881	2.93578440528	3.5238627027	3.51539607354	3.48368906463	1.71462862516	2.70591931105	2.66051175709	3.70066289278	2.28883743105
alpha_rarefaction_16002_7.txt	16002	7	2.93700240058	2.92185321891	3.52851977355	3.50852314888	3.49587084037	1.7100606631	2.70480703522	2.65879892287	3.69183002599	2.27902900548
alpha_rarefaction_16002_8.txt	16002	8	2.90531043504	2.93161549219	3.51924768747	3.51445241643	3.48643489422	1.73287562962	2.70756957419	2.65674709463	3.70643011158	2.29029557735
alpha_rarefaction_16002_9.txt	16002	9	2.898567785	2.92553182533	3.52599247174	3.52273557115	3.48638091321	1.70172003765	2.70274314811	2.67668647433	3.6891398783	2.28533389881
alpha_rarefaction_18001_0.txt	18001	0	2.94180105023	2.92547030082	3.51699326261	3.52849331463	3.49054559629	1.72023366197	2.71435039012	2.65882930608	3.70341147194	2.28536905975
alpha_rarefaction_18001_1.txt	18001	1	2.94953964422	2.92971823061	3.52644015864	3.51399560401	3.49080028843	1.72034671512	2.72578387996	2.66702373956	3.69921206975	2.29094721834
alpha_rarefaction_18001_2.txt	18001	2	2.934994758	2.92129049878	3.5199694728	3.53550369983	3.49676281284	1.72162842201	2.70463742905	2.66382332902	3.70056752556	2.27788837822
alpha_rarefaction_18001_3.txt	18001	3	2.92513397811	2.92771085673	3.52819340017	3.51619020459	3.49478987342	1.71829690634	2.71659410934	2.65706565312	3.70015801369	2.28270631691
alpha_rarefaction_18001_4.txt	18001	4	2.90623606592	2.92869512421	3.51735887098	3.51182548929	3.4928335096	1.72330726594	2.70951750525	2.66201419287	3.6991756561	2.28845258345
alpha_rarefaction_18001_5.txt	18001	5	2.92251406868	2.92124403951	3.52574077238	3.51970064945	3.49468725797	1.72453439043	2.69900746616	2.6737844427	3.69625734864	2.27116019927
alpha_rarefaction_18001_6.txt	18001	6	2.93805179285	2.91936315119	3.52296461242	3.51758716812	3.49226578297	1.70472965282	2.71380925246	2.65600290779	3.70424364885	2.2814824397
alpha_rarefaction_18001_7.txt	18001	7	2.9358003172	2.92990818326	3.53289687124	3.52598733939	3.48996916095	1.72438010413	2.71684421258	2.65965282403	3.70220770583	2.28731761156
alpha_rarefaction_18001_8.txt	18001	8	2.94061502598	2.91045490442	3.51386000293	3.50982348141	3.49662722601	1.71718920131	2.71498286897	2.66427896468	3.69886041833	2.27991743615
alpha_rarefaction_18001_9.txt	18001	9	2.92559098679	2.92661454514	3.53258471625	3.51605014954	3.4882201632	1.71612104039	2.7008250022	2.65015459211	3.70051148921	2.29322641965
alpha_rarefaction_20000_0.txt	20000	0	2.93505369303	2.91079290109	3.5162442669	3.52388789369	3.48818068165	1.71525242309	2.71777086351	2.65735046991	3.69525087473	2.29450310861
alpha_rarefaction_20000_1.txt	20000	1	2.92646880245	2.93103751596	3.52891756496	3.51899665286	3.48608052619	1.72445790138	2.70845769097	2.6697765735	3.70347071099	2.27977981751
alpha_rarefaction_20000_2.txt	20000	2	2.91757999426	2.92977319718	3.53242097296	3.519799522	3.48773154514	1.71197431272	2.68927243126	2.65609907865	3.70101338244	2.28208403419
alpha_rarefaction_20000_3.txt	20000	3	2.92322914418	2.92847120375	3.52538110324	3.51937251887	3.48757667905	1.72282278862	2.70384947021	2.66209174918	3.70032338261	2.29316025843
alpha_rarefaction_20000_4.txt	20000	4	2.93887487601	2.92068232895	3.52828899686	3.52108009299	3.48265020194	1.70277411846	2.71180322616	2.65405094307	3.69847197529	2.27795152111
alpha_rarefaction_20000_5.txt	20000	5	2.93561743347	2.92483533024	3.51820304175	3.51788226662	3.49448823398	1.72500610535	2.70537710903	2.6490530811	3.6982956931	2.28538189707
alpha_rarefaction_20000_6.txt	20000	6	2.93947435524	2.91772277617	3.53020299614	3.50994273439	3.48939488114	1.71281334397	2.70866434476	2.65963310025	3.69888787259	2.28437702544
alpha_rarefaction_20000_7.txt	20000	7	2.93444212107	2.93022202837	3.51998139718	3.5163758963	3.48927826421	1.71278466848	2.70593132453	2.6614462796	3.69927722444	2.29576912739
alpha_rarefaction_20000_8.txt	20000	8	2.94067158787	2.90638990828	3.52536763539	3.51342974789	3.49231056343	1.7156711055	2.71371862016	2.66614027604	3.70425182929	2.27929543071
alpha_rarefaction_20000_9.txt	20000	9	2.93249314929	2.92739774463	3.5230067945	3.51949055317	3.49212448941	1.7233586481	2.71549913881	2.65884941046	3.70357070737	2.28020002544
