# Supplementary material for: Baseline Characterization of the Gut Microbiota of Field and Colony Populations of Phlebotomus tobbi and Preliminary Assessment of the Anti-Leishmanial Activity of Cultivable Bacteria
Source: Pathogens. 2026 Jun 23;15(7):658. doi: 10.3390/pathogens15070658 (PMC13416292; doi:10.3390/pathogens15070658)
Supplement: Supplementary file 1 [file pathogens-15-00658-s001.zip › pathogens-4357168-File S1/Alpha_Diversity/Raw_Data/simpson.txt]

	sequences per sample	iteration	Patient1	Patient2	Patient3	Patient4	Patient5	Patient6	Patient7	Patient8	Patient9	Patient10
alpha_rarefaction_10_0.txt	10	0	0.62	0.82	0.8	0.86	0.76	0.64	0.7	0.7	0.86	0.54
alpha_rarefaction_10_1.txt	10	1	0.48	0.7	0.74	0.82	0.82	0.18	0.76	0.8	0.82	0.74
alpha_rarefaction_10_2.txt	10	2	0.64	0.42	0.82	0.78	0.76	0.66	0.6	0.66	0.78	0.74
alpha_rarefaction_10_3.txt	10	3	0.7	0.74	0.72	0.84	0.86	0.58	0.42	0.8	0.84	0.76
alpha_rarefaction_10_4.txt	10	4	0.68	0.82	0.76	0.74	0.86	0.66	0.76	0.68	0.84	0.66
alpha_rarefaction_10_5.txt	10	5	0.66	0.76	0.84	0.82	0.82	0.54	0.8	0.72	0.82	0.7
alpha_rarefaction_10_6.txt	10	6	0.82	0.84	0.74	0.78	0.82	0.42	0.74	0.72	0.74	0.66
alpha_rarefaction_10_7.txt	10	7	0.66	0.72	0.82	0.72	0.8	0.54	0.58	0.82	0.84	0.46
alpha_rarefaction_10_8.txt	10	8	0.64	0.64	0.84	0.8	0.76	0.54	0.76	0.66	0.76	0.7
alpha_rarefaction_10_9.txt	10	9	0.58	0.68	0.84	0.8	0.84	0.68	0.7	0.82	0.74	0.6
alpha_rarefaction_2009_0.txt	2009	0	0.771356174467	0.822262486803	0.894299693192	0.884164614139	0.878024995039	0.61403822173	0.765413776384	0.775389790245	0.898330831319	0.684919851708
alpha_rarefaction_2009_1.txt	2009	1	0.777978935507	0.810053118359	0.89186416229	0.890586685451	0.878818338879	0.608992237767	0.750849648458	0.783925297832	0.898690586239	0.707374306908
alpha_rarefaction_2009_2.txt	2009	2	0.774725779785	0.820320503974	0.887837979466	0.88616060976	0.882240965927	0.578164313352	0.755958564756	0.791052013079	0.898398718955	0.678035946256
alpha_rarefaction_2009_3.txt	2009	3	0.77949426684	0.810672035571	0.894563315256	0.891977638704	0.88802776753	0.595134240368	0.760817238306	0.779106762228	0.898088021524	0.681798507017
alpha_rarefaction_2009_4.txt	2009	4	0.779488816007	0.811735938897	0.889982634144	0.891945429242	0.887063961303	0.602558273731	0.755246487868	0.758788537693	0.900907092796	0.692313162199
alpha_rarefaction_2009_5.txt	2009	5	0.751356575847	0.807354460924	0.888378107377	0.887014903814	0.882230559793	0.610084881845	0.752137531432	0.782663677959	0.899037952905	0.705661754558
alpha_rarefaction_2009_6.txt	2009	6	0.751917020496	0.804355016661	0.895075693476	0.890711559059	0.879875800312	0.598959237934	0.762748319471	0.785193359598	0.89963704891	0.69922184416
alpha_rarefaction_2009_7.txt	2009	7	0.775947261713	0.810111095392	0.890655564147	0.887473269243	0.883563040484	0.587531320605	0.751503748314	0.780853010631	0.899234182862	0.689359306714
alpha_rarefaction_2009_8.txt	2009	8	0.773973564951	0.807989235102	0.891616892723	0.890544069854	0.871213932525	0.606596844811	0.767957828398	0.782372801735	0.896334835698	0.702040419902
alpha_rarefaction_2009_9.txt	2009	9	0.760194852383	0.818511818767	0.892642640225	0.887719052219	0.878338170121	0.591108057544	0.761643287139	0.788359797536	0.902419946478	0.688804808427
alpha_rarefaction_4008_0.txt	4008	0	0.770141603022	0.808163363891	0.89150130378	0.887529581555	0.882692324931	0.602669536177	0.755368380006	0.784219111677	0.895958208334	0.694704403568
alpha_rarefaction_4008_1.txt	4008	1	0.777150539241	0.81381822184	0.893245320736	0.890611989594	0.879663826041	0.596800535655	0.757482290907	0.784727077781	0.898882997478	0.700640634898
alpha_rarefaction_4008_2.txt	4008	2	0.775504006956	0.809033131342	0.890974662452	0.889900214541	0.883902728475	0.600801640233	0.766113606121	0.778693610782	0.900598877096	0.699626196708
alpha_rarefaction_4008_3.txt	4008	3	0.773000032868	0.809184525161	0.892823883172	0.888604776475	0.880544798626	0.600415561093	0.764596804395	0.785361288401	0.899138599049	0.689784228947
alpha_rarefaction_4008_4.txt	4008	4	0.771274691137	0.813211899554	0.890706610731	0.889130172788	0.879435863801	0.590091897044	0.766878916817	0.778274538747	0.898129514424	0.684731958239
alpha_rarefaction_4008_5.txt	4008	5	0.773435290098	0.808900288246	0.89089709802	0.886298137258	0.877132212621	0.588766827622	0.766483375564	0.785984169386	0.898555807547	0.690218116661
alpha_rarefaction_4008_6.txt	4008	6	0.77793440066	0.807216405512	0.892826871208	0.888120590157	0.878771897323	0.600725071812	0.762029708049	0.783274643328	0.899430057052	0.694049152195
alpha_rarefaction_4008_7.txt	4008	7	0.773400554181	0.806450347807	0.891605636033	0.890184077952	0.879901748399	0.603098817335	0.763450145617	0.783588262597	0.899358468691	0.697431235334
alpha_rarefaction_4008_8.txt	4008	8	0.765611367086	0.807002511942	0.891795002809	0.887741856606	0.879386063203	0.609337462799	0.753259573667	0.784914950538	0.899832819391	0.69452810945
alpha_rarefaction_4008_9.txt	4008	9	0.772948240246	0.810622890945	0.889465081812	0.889062568476	0.881419670639	0.606243849626	0.752479696296	0.777321604296	0.900636103043	0.687835905036
alpha_rarefaction_6007_0.txt	6007	0	0.775219211126	0.809899631829	0.892595672952	0.886589140814	0.876900316813	0.592729324805	0.761090641463	0.784431370216	0.899778791454	0.693980711533
alpha_rarefaction_6007_1.txt	6007	1	0.774200755575	0.812088798571	0.890972130095	0.888378574145	0.879332804365	0.598052674189	0.761839393356	0.780847293495	0.898712891117	0.69384087135
alpha_rarefaction_6007_2.txt	6007	2	0.77125419046	0.810810837775	0.892024451025	0.888320930947	0.882232090972	0.601898417775	0.763318273955	0.781320521985	0.896622105795	0.691160407193
alpha_rarefaction_6007_3.txt	6007	3	0.771497899252	0.814329179079	0.894545232438	0.889103437366	0.88575930046	0.606666341685	0.762362505383	0.78458933475	0.900491959758	0.703579856019
alpha_rarefaction_6007_4.txt	6007	4	0.769699209753	0.809045182263	0.892506547699	0.886154100944	0.879740851699	0.592968211522	0.760627334255	0.785638496389	0.897730462565	0.692536084296
alpha_rarefaction_6007_5.txt	6007	5	0.770993354986	0.812634857025	0.89345887985	0.888323369697	0.878431297995	0.594460726954	0.767636913474	0.787726344125	0.897595943293	0.692865814477
alpha_rarefaction_6007_6.txt	6007	6	0.7741045912	0.80888993361	0.890475123787	0.889326084221	0.878334634786	0.604370424173	0.766374305722	0.782196476898	0.899312435808	0.697605581901
alpha_rarefaction_6007_7.txt	6007	7	0.766888161581	0.815080702279	0.892344980465	0.888845650332	0.880316064309	0.588906693925	0.755175285346	0.78328665389	0.898178860138	0.699206400036
alpha_rarefaction_6007_8.txt	6007	8	0.771527496817	0.810950345401	0.892836555011	0.888040807172	0.879683374779	0.604916205496	0.757045419155	0.783300288723	0.900042897071	0.695183071057
alpha_rarefaction_6007_9.txt	6007	9	0.76894081371	0.811474787655	0.892932830238	0.888848809622	0.880024023912	0.596504289194	0.768215895062	0.78243442137	0.899459148833	0.690176592987
alpha_rarefaction_8006_0.txt	8006	0	0.770783547363	0.812783710993	0.892195205332	0.890314777032	0.883592863683	0.599126130046	0.760067003207	0.783998904394	0.899283350378	0.69780053169
alpha_rarefaction_8006_1.txt	8006	1	0.772255994115	0.808287270682	0.892093607786	0.889529767488	0.881954852871	0.601965307184	0.757382344206	0.780427045442	0.89701693877	0.704708103946
alpha_rarefaction_8006_2.txt	8006	2	0.769266636083	0.810729793025	0.892190088011	0.888001435845	0.879583036929	0.592301995087	0.757694313577	0.782094044006	0.899422890988	0.699185859169
alpha_rarefaction_8006_3.txt	8006	3	0.768935133524	0.810751323218	0.892280951664	0.88831658794	0.87911308587	0.60577031628	0.766116144842	0.787907570446	0.899793740755	0.693824997228
alpha_rarefaction_8006_4.txt	8006	4	0.768226946203	0.810947622408	0.891870130627	0.888934910109	0.882399716575	0.597537389052	0.765470956737	0.787322261239	0.899300605735	0.694560112891
alpha_rarefaction_8006_5.txt	8006	5	0.771119824009	0.809345058406	0.89211348421	0.891429011304	0.880993389357	0.602727632018	0.760332386234	0.782617102874	0.899712955728	0.691903817578
alpha_rarefaction_8006_6.txt	8006	6	0.769729972069	0.809864591314	0.893317833259	0.888958718134	0.882726819487	0.59814039046	0.763884992825	0.777996941964	0.899445045244	0.693010968728
alpha_rarefaction_8006_7.txt	8006	7	0.77066921892	0.813606538788	0.892170679635	0.888832220451	0.87854306622	0.596130188145	0.759746265744	0.779767628688	0.900606489924	0.696975426062
alpha_rarefaction_8006_8.txt	8006	8	0.773977255005	0.81392952288	0.891547801802	0.889565276704	0.881386767818	0.594489837094	0.762512146617	0.78478756471	0.900272740735	0.69409839947
alpha_rarefaction_8006_9.txt	8006	9	0.771216366641	0.808509062869	0.894202349737	0.888485521944	0.879059447608	0.60421530592	0.761546782706	0.781382018695	0.898875025594	0.699773602224
alpha_rarefaction_10005_0.txt	10005	0	0.774900186089	0.809092764962	0.892856340445	0.888545752111	0.87943990024	0.599161648561	0.761595753847	0.779169215992	0.899450504633	0.69370174483
alpha_rarefaction_10005_1.txt	10005	1	0.776781883921	0.809521955664	0.892885091687	0.888531486381	0.881224235458	0.596953397364	0.764749659153	0.786434508882	0.900805529269	0.692416470425
alpha_rarefaction_10005_2.txt	10005	2	0.765586142461	0.81335564102	0.892366989918	0.890602275074	0.881764814744	0.600501328546	0.759042427812	0.782785099205	0.900114440531	0.689664982601
alpha_rarefaction_10005_3.txt	10005	3	0.768601166683	0.813891864662	0.894198018432	0.888403074824	0.881645314274	0.598831239053	0.764870658124	0.784189554398	0.900976558198	0.698445140248
alpha_rarefaction_10005_4.txt	10005	4	0.771925761257	0.811357859301	0.891928128889	0.887795942109	0.878364176233	0.59898686339	0.760185524429	0.783586717386	0.900135179786	0.696782763041
alpha_rarefaction_10005_5.txt	10005	5	0.768046641347	0.813664611972	0.891992004997	0.88853094692	0.881189989713	0.59802670379	0.759029520722	0.785917645875	0.898892003274	0.69175655051
alpha_rarefaction_10005_6.txt	10005	6	0.774656130206	0.812183613341	0.89370265392	0.88790371431	0.881889709818	0.599410819328	0.761575773832	0.78004723775	0.899014101145	0.693817668877
alpha_rarefaction_10005_7.txt	10005	7	0.773251694992	0.812760376433	0.891028768474	0.888777939866	0.880124855114	0.596345025888	0.759936153862	0.786046596891	0.898441793596	0.695809276771
alpha_rarefaction_10005_8.txt	10005	8	0.774309337086	0.810159657802	0.892628688155	0.888990047705	0.880724295523	0.599792537514	0.753819292253	0.785732670896	0.900008866132	0.695770615442
alpha_rarefaction_10005_9.txt	10005	9	0.767467121012	0.810774962344	0.893161794915	0.888294883043	0.883370228929	0.601862527007	0.763014754492	0.783819884161	0.896970105652	0.695413212934
alpha_rarefaction_12004_0.txt	12004	0	0.774729163921	0.80921551641	0.891217047944	0.887650578764	0.880402605996	0.595733958391	0.764570465293	0.784974790698	0.899481093218	0.691993399734
alpha_rarefaction_12004_1.txt	12004	1	0.77519560291	0.815023060735	0.892777174353	0.887869071967	0.880438637526	0.5981281953	0.762590077438	0.783569630405	0.899919398188	0.69503898012
alpha_rarefaction_12004_2.txt	12004	2	0.771891555975	0.812212254362	0.892205305662	0.888716534675	0.881690233545	0.601029483008	0.761813428624	0.782359687169	0.89772246028	0.697673057109
alpha_rarefaction_12004_3.txt	12004	3	0.770800158694	0.813061382627	0.892673979272	0.88946013608	0.882860897417	0.600570289188	0.763329820305	0.786466601547	0.898683000368	0.694097399612
alpha_rarefaction_12004_4.txt	12004	4	0.7720272294	0.812561923988	0.891805613835	0.88922146189	0.881932349885	0.599208724827	0.762004481789	0.783619305616	0.899173936912	0.691114791126
alpha_rarefaction_12004_5.txt	12004	5	0.773947560077	0.811736502139	0.890668663594	0.888844962931	0.881261699838	0.601056534415	0.762126955682	0.785056833216	0.897910931833	0.700678178361
alpha_rarefaction_12004_6.txt	12004	6	0.7707126476	0.813517633964	0.892833206436	0.888600070664	0.880482288976	0.594354933449	0.762011144014	0.785398077904	0.899124456015	0.696834921515
alpha_rarefaction_12004_7.txt	12004	7	0.772847265951	0.810027710967	0.892483814403	0.887723432964	0.880927630921	0.597704880335	0.761878246516	0.784507754885	0.898265015183	0.696793407529
alpha_rarefaction_12004_8.txt	12004	8	0.771081249047	0.812066892953	0.892608953186	0.886719546778	0.882090008651	0.589514286085	0.765448268882	0.784752619392	0.899709996146	0.694664576986
alpha_rarefaction_12004_9.txt	12004	9	0.77165189633	0.809235711277	0.892430544367	0.887727638493	0.880875929283	0.594171347527	0.761885116935	0.781767831805	0.899285890042	0.694829050652
alpha_rarefaction_14003_0.txt	14003	0	0.772139975983	0.81236980421	0.891536841232	0.889044389132	0.881975929001	0.597314480652	0.75939905941	0.783063885643	0.899825706848	0.694218384733
alpha_rarefaction_14003_1.txt	14003	1	0.771258160068	0.811044188718	0.891942861083	0.888253513829	0.881372830357	0.593729751823	0.759570924521	0.785900302559	0.900126506491	0.69702558968
alpha_rarefaction_14003_2.txt	14003	2	0.770100992784	0.809878004891	0.892023224597	0.88814485632	0.880677291742	0.602013548183	0.764391490996	0.781954381604	0.898609524043	0.696381804393
alpha_rarefaction_14003_3.txt	14003	3	0.773121514463	0.808135547657	0.892574396518	0.889285357278	0.882650864202	0.599535875462	0.760508981638	0.783117995104	0.899201780396	0.6965257019
alpha_rarefaction_14003_4.txt	14003	4	0.768510807018	0.812402065892	0.892252493675	0.887267864867	0.88093643577	0.600514772217	0.757525913294	0.784454554884	0.899332234685	0.699071692277
alpha_rarefaction_14003_5.txt	14003	5	0.770495517562	0.810825517138	0.892257909721	0.887394535064	0.88051879845	0.604206394005	0.764135967865	0.782191382062	0.899205197299	0.696170486804
alpha_rarefaction_14003_6.txt	14003	6	0.769949720887	0.81190225971	0.891853032238	0.889067746468	0.879772954867	0.59394394573	0.764096862177	0.781148961515	0.898761785312	0.697959393517
alpha_rarefaction_14003_7.txt	14003	7	0.771593189937	0.811106559944	0.891269251844	0.888251443288	0.880682208002	0.600936285427	0.762517222911	0.784823202998	0.899019307587	0.695937474432
alpha_rarefaction_14003_8.txt	14003	8	0.771587559697	0.810256495725	0.890924236458	0.888054027904	0.881563054945	0.594798997607	0.764227010475	0.783650103768	0.898701494827	0.691912403729
alpha_rarefaction_14003_9.txt	14003	9	0.77118426317	0.810234015564	0.891954733545	0.888002988556	0.881394106951	0.591168115091	0.761489398149	0.784877506253	0.899627557084	0.68999080899
alpha_rarefaction_16002_0.txt	16002	0	0.771916922771	0.811041133294	0.892612996866	0.888846501049	0.881782415618	0.597421221297	0.762977501516	0.783568540934	0.899160414597	0.6971272776
alpha_rarefaction_16002_1.txt	16002	1	0.773887867504	0.813593526406	0.891719571799	0.887964338791	0.880640537043	0.600122998936	0.765142585211	0.78425000337	0.899110325558	0.696045797987
alpha_rarefaction_16002_2.txt	16002	2	0.772685308787	0.81066556313	0.892457691945	0.88907858365	0.881546779219	0.597883277651	0.757423765036	0.783141257137	0.899124025257	0.694468028392
alpha_rarefaction_16002_3.txt	16002	3	0.769603516783	0.810427153986	0.892049786115	0.887803339981	0.881578443177	0.603813787119	0.764032362784	0.787228040065	0.899059674159	0.693669790464
alpha_rarefaction_16002_4.txt	16002	4	0.767859796491	0.809053060031	0.891119901413	0.88880683909	0.881575178368	0.597718139251	0.759523841547	0.782427951099	0.89932959105	0.695616686522
alpha_rarefaction_16002_5.txt	16002	5	0.775448883475	0.810326476032	0.89198548969	0.888332301482	0.88016307829	0.600322620902	0.76038594632	0.782618333188	0.899590533623	0.694272733469
alpha_rarefaction_16002_6.txt	16002	6	0.771644975137	0.813484139692	0.893278096206	0.888294420328	0.881785641374	0.601812342199	0.761963505031	0.781981281524	0.899719930959	0.695932412273
alpha_rarefaction_16002_7.txt	16002	7	0.77322784502	0.810809503705	0.893105006669	0.887673669275	0.881532853013	0.599655967264	0.761640952861	0.783086802001	0.898543623492	0.694171219786
alpha_rarefaction_16002_8.txt	16002	8	0.766902637358	0.811645591545	0.892221399459	0.88837294757	0.881185502356	0.602249139243	0.761821688924	0.782206920423	0.899923981506	0.696695994803
alpha_rarefaction_16002_9.txt	16002	9	0.765222744857	0.810797826937	0.893260350643	0.888899659634	0.880977109145	0.597157013916	0.760157979878	0.78550269799	0.898859966276	0.696402997744
alpha_rarefaction_18001_0.txt	18001	0	0.772212023441	0.811263813862	0.891966488625	0.889294736112	0.880738106628	0.602842003349	0.762719763351	0.784285595476	0.899721867633	0.696368105098
alpha_rarefaction_18001_1.txt	18001	1	0.774064471929	0.812219405214	0.892863962977	0.887947632708	0.881904575782	0.601058423752	0.765559762602	0.784907421444	0.899497954241	0.695565286895
alpha_rarefaction_18001_2.txt	18001	2	0.771842323779	0.810283552413	0.892041770383	0.889856642812	0.881965254225	0.601883998686	0.760849798291	0.784130279401	0.899221546682	0.695096604405
alpha_rarefaction_18001_3.txt	18001	3	0.769557676402	0.810977969081	0.893132223293	0.888477876259	0.882071279481	0.599736922442	0.764073612919	0.783253179328	0.899230990078	0.695762635338
alpha_rarefaction_18001_4.txt	18001	4	0.767617052526	0.812084037539	0.891828639744	0.888166466417	0.880744247921	0.600897750247	0.760631291706	0.782980623193	0.899575834476	0.695276639956
alpha_rarefaction_18001_5.txt	18001	5	0.770935196179	0.810801970118	0.892665182595	0.888634821783	0.88217226826	0.602987308191	0.760513798589	0.785318505397	0.898796384047	0.693156307654
alpha_rarefaction_18001_6.txt	18001	6	0.771757425805	0.80990318727	0.892753302433	0.888856760086	0.88168756903	0.598155135238	0.764517804304	0.782640994264	0.899336182093	0.695027741686
alpha_rarefaction_18001_7.txt	18001	7	0.773289453106	0.810655430845	0.893006496522	0.889470333884	0.882286453103	0.601453379867	0.762958891102	0.783785607822	0.899667139146	0.696046116184
alpha_rarefaction_18001_8.txt	18001	8	0.773440936274	0.80914018563	0.891680946279	0.887365376417	0.881781287012	0.597955046359	0.762466507541	0.784026414398	0.899211066365	0.694250611987
alpha_rarefaction_18001_9.txt	18001	9	0.770940621502	0.811482838908	0.893084506372	0.888420265377	0.881221824485	0.60082757286	0.76169100729	0.780020482971	0.899155473777	0.696472630521
alpha_rarefaction_20000_0.txt	20000	0	0.771410995	0.80818249	0.89210427	0.88913546	0.881392885	0.60057798	0.76252046	0.783095645	0.898864565	0.696943255
alpha_rarefaction_20000_1.txt	20000	1	0.76972901	0.81215097	0.89302535	0.88849253	0.88149939	0.602823295	0.76265141	0.784915035	0.899484935	0.69337265
alpha_rarefaction_20000_2.txt	20000	2	0.76901719	0.811415365	0.893499155	0.889002815	0.880958955	0.5981575	0.75822462	0.78246381	0.89937653	0.694844725
alpha_rarefaction_20000_3.txt	20000	3	0.768839205	0.811762825	0.892702535	0.88876915	0.881016435	0.60130996	0.7625859	0.783672585	0.899369405	0.69597728
alpha_rarefaction_20000_4.txt	20000	4	0.772250695	0.8103484	0.893223795	0.888715465	0.88046208	0.597783955	0.76282121	0.781791215	0.899304265	0.69405278
alpha_rarefaction_20000_5.txt	20000	5	0.772884855	0.81102805	0.89209494	0.8884918	0.881027215	0.6019121	0.76240973	0.781215785	0.89930663	0.694797475
alpha_rarefaction_20000_6.txt	20000	6	0.773003305	0.80961618	0.893345955	0.887457895	0.88087658	0.599889325	0.76217899	0.783082525	0.89918343	0.69550355
alpha_rarefaction_20000_7.txt	20000	7	0.77118289	0.812075065	0.892326625	0.88822167	0.88102516	0.59996564	0.76251572	0.78356362	0.8990901	0.697888275
alpha_rarefaction_20000_8.txt	20000	8	0.77231344	0.80782083	0.892620555	0.888005335	0.882206585	0.599904315	0.762237665	0.78443975	0.89961602	0.695612015
alpha_rarefaction_20000_9.txt	20000	9	0.77184075	0.811036595	0.89224942	0.888925715	0.88141005	0.599974025	0.76421788	0.783350135	0.8995722	0.69411228
