# Supplementary material for: Baseline Characterization of the Gut Microbiota of Field and Colony Populations of Phlebotomus tobbi and Preliminary Assessment of the Anti-Leishmanial Activity of Cultivable Bacteria
Source: Pathogens. 2026 Jun 23;15(7):658. doi: 10.3390/pathogens15070658 (PMC13416292; doi:10.3390/pathogens15070658)
Supplement: Supplementary file 1 [file pathogens-15-00658-s001.zip › pathogens-4357168-File S1/Alpha_Diversity/Raw_Data/simpson_e.txt]

	sequences per sample	iteration	Patient1	Patient2	Patient3	Patient4	Patient5	Patient6	Patient7	Patient8	Patient9	Patient10
alpha_rarefaction_10_0.txt	10	0	0.877192982456	0.793650793651	0.833333333333	0.892857142857	0.694444444444	0.694444444444	0.833333333333	0.833333333333	0.892857142857	0.724637681159
alpha_rarefaction_10_1.txt	10	1	0.480769230769	0.833333333333	0.769230769231	0.793650793651	0.793650793651	0.609756097561	0.833333333333	0.833333333333	0.793650793651	0.769230769231
alpha_rarefaction_10_2.txt	10	2	0.694444444444	0.862068965517	0.793650793651	0.757575757576	0.694444444444	0.735294117647	0.5	0.735294117647	0.757575757576	0.769230769231
alpha_rarefaction_10_3.txt	10	3	0.555555555556	0.769230769231	0.714285714286	0.78125	0.892857142857	0.595238095238	0.862068965517	0.833333333333	0.892857142857	0.833333333333
alpha_rarefaction_10_4.txt	10	4	0.625	0.793650793651	0.833333333333	0.769230769231	0.892857142857	0.735294117647	0.694444444444	0.625	0.78125	0.735294117647
alpha_rarefaction_10_5.txt	10	5	0.735294117647	0.694444444444	0.892857142857	0.793650793651	0.793650793651	0.724637681159	0.833333333333	0.892857142857	0.793650793651	0.555555555556
alpha_rarefaction_10_6.txt	10	6	0.793650793651	0.892857142857	0.769230769231	0.757575757576	0.793650793651	0.862068965517	0.769230769231	0.714285714286	0.769230769231	0.735294117647
alpha_rarefaction_10_7.txt	10	7	0.980392156863	0.714285714286	0.793650793651	0.892857142857	0.833333333333	0.724637681159	0.595238095238	0.793650793651	0.892857142857	0.617283950617
alpha_rarefaction_10_8.txt	10	8	0.694444444444	0.925925925926	0.892857142857	0.833333333333	0.833333333333	0.724637681159	0.694444444444	0.735294117647	0.833333333333	0.833333333333
alpha_rarefaction_10_9.txt	10	9	0.595238095238	0.625	0.892857142857	0.833333333333	0.892857142857	0.625	0.833333333333	0.925925925926	0.769230769231	0.5
alpha_rarefaction_2009_0.txt	2009	0	0.15620052556	0.312570793618	0.450510022698	0.411092407257	0.43149478833	0.185066437793	0.202991662873	0.278259835419	0.351279411227	0.198362227321
alpha_rarefaction_2009_1.txt	2009	1	0.150135904489	0.292479429384	0.462381399718	0.397376325254	0.392955891002	0.196730306539	0.191125749269	0.289251816029	0.365583371399	0.201019701279
alpha_rarefaction_2009_2.txt	2009	2	0.143194656208	0.309192516588	0.424555900404	0.381926333037	0.446943025321	0.197549273262	0.195126895445	0.299117502499	0.378553676352	0.194121049456
alpha_rarefaction_2009_3.txt	2009	3	0.151167649274	0.310696465729	0.474218248812	0.385722605643	0.405944799455	0.205829540658	0.174204304573	0.238267044651	0.363421823331	0.196416426001
alpha_rarefaction_2009_4.txt	2009	4	0.156376461259	0.279562539122	0.413157914671	0.420662866324	0.421646165108	0.179720866501	0.240337835806	0.243867056935	0.40366158516	0.191179869221
alpha_rarefaction_2009_5.txt	2009	5	0.138683573628	0.273204244437	0.426610286746	0.402305675606	0.404341292065	0.213721729302	0.201724772165	0.242166511576	0.380950461766	0.199850105526
alpha_rarefaction_2009_6.txt	2009	6	0.155034974743	0.28396105337	0.433212731734	0.397830369757	0.39641510822	0.207792676495	0.191587875598	0.258630531401	0.369030968446	0.195571148601
alpha_rarefaction_2009_7.txt	2009	7	0.153904651576	0.292568729438	0.457270638512	0.423179872896	0.373406013437	0.202035542324	0.211800293124	0.253508185148	0.381692319419	0.21461021723
alpha_rarefaction_2009_8.txt	2009	8	0.152560733054	0.28933562962	0.419387731139	0.415277138423	0.369753099483	0.181565832623	0.205217212416	0.241842836589	0.357275631467	0.197421171665
alpha_rarefaction_2009_9.txt	2009	9	0.160386625741	0.290000035207	0.423394777495	0.387227412387	0.391404992563	0.203802825834	0.199780602138	0.214772736585	0.3795554081	0.189024544738
alpha_rarefaction_4008_0.txt	4008	0	0.135953266928	0.274356244015	0.41894093697	0.370467783822	0.387481428029	0.16778644664	0.177729521927	0.220682415339	0.34326865332	0.181972999954
alpha_rarefaction_4008_1.txt	4008	1	0.144752715157	0.298394161365	0.425785040692	0.397468248193	0.361306658164	0.165344135005	0.196352867579	0.23226330318	0.353197630701	0.185581485104
alpha_rarefaction_4008_2.txt	4008	2	0.148480749618	0.27560581224	0.416917264157	0.378444576372	0.410165088237	0.178930022333	0.18589478485	0.215172493607	0.372601797193	0.184954729563
alpha_rarefaction_4008_3.txt	4008	3	0.14210603166	0.275824479078	0.444306521157	0.390306329964	0.380515414413	0.178757139853	0.193092304196	0.22185675298	0.354092699265	0.179086818723
alpha_rarefaction_4008_4.txt	4008	4	0.141034084406	0.297425560959	0.415894737627	0.375816105378	0.377015478132	0.174255085258	0.204267443205	0.214765807003	0.350585211334	0.176216895456
alpha_rarefaction_4008_5.txt	4008	5	0.14237903392	0.27541422467	0.416620865526	0.418806222439	0.387563320173	0.162114029569	0.203921445568	0.222502454526	0.352058455497	0.179337651888
alpha_rarefaction_4008_6.txt	4008	6	0.14526367259	0.273008598513	0.424122594598	0.40628159836	0.358648365433	0.178895709162	0.182704574227	0.256340819592	0.382435719202	0.181583270496
alpha_rarefaction_4008_7.txt	4008	7	0.142357208331	0.27192804715	0.419344177973	0.379422818564	0.362022429886	0.157469926344	0.176143277599	0.210037339009	0.35486627886	0.194413754099
alpha_rarefaction_4008_8.txt	4008	8	0.137626403274	0.272706030928	0.440081778616	0.371168321575	0.376859811242	0.170650267989	0.176210528269	0.23246618082	0.356546780065	0.181867979589
alpha_rarefaction_4008_9.txt	4008	9	0.146809403149	0.277919433927	0.411223405236	0.391916959607	0.36665660404	0.181403062176	0.183639664199	0.224539070537	0.372741389694	0.177969076046
alpha_rarefaction_6007_0.txt	6007	0	0.143508992373	0.27686205689	0.423209629481	0.367395741164	0.369249897951	0.163691300963	0.174403660542	0.21085881327	0.35635457038	0.181542659725
alpha_rarefaction_6007_1.txt	6007	1	0.138397274444	0.280087501688	0.416907580551	0.373285561867	0.360315499508	0.165859211856	0.174951967304	0.207410376899	0.352604453895	0.181459738929
alpha_rarefaction_6007_2.txt	6007	2	0.136614524492	0.278195528371	0.420970727968	0.373092890367	0.369185979681	0.156995105748	0.176045136069	0.217757276774	0.345473139969	0.17988482322
alpha_rarefaction_6007_3.txt	6007	3	0.13676023064	0.283467152707	0.431033574918	0.37572550201	0.397883990885	0.158898173799	0.175337089519	0.211013439849	0.35890854274	0.187421660382
alpha_rarefaction_6007_4.txt	6007	4	0.135692109291	0.290935605679	0.422858736803	0.365991810087	0.361538074099	0.153550660585	0.174066101228	0.21204621487	0.349217241127	0.180689676798
alpha_rarefaction_6007_5.txt	6007	5	0.140860823118	0.280903790917	0.426638516571	0.373101037824	0.357643539436	0.176132316094	0.195618616253	0.214131825578	0.348758504916	0.180883659892
alpha_rarefaction_6007_6.txt	6007	6	0.142800885983	0.275399302306	0.415015720867	0.37648136305	0.373603000118	0.157976055934	0.178347962947	0.208695179982	0.354704039181	0.183718852699
alpha_rarefaction_6007_7.txt	6007	7	0.138380207264	0.284619180346	0.422224115985	0.374854126635	0.363275661169	0.162169185636	0.170189789562	0.230719523728	0.350755115911	0.184696601132
alpha_rarefaction_6007_8.txt	6007	8	0.136777947301	0.278400820456	0.42416092035	0.372159405711	0.361365362348	0.168740575022	0.178956332983	0.209758218812	0.357296126715	0.182258760195
alpha_rarefaction_6007_9.txt	6007	9	0.135246732674	0.27917528002	0.424542327544	0.37486478125	0.362391391069	0.154896318167	0.17976498724	0.218872157622	0.355221636776	0.179313616396
alpha_rarefaction_8006_0.txt	8006	0	0.14073188964	0.281127134965	0.421637512456	0.37987493246	0.373501679067	0.191888478369	0.173659593402	0.21043664305	0.354601606072	0.183837370285
alpha_rarefaction_8006_1.txt	8006	1	0.137215466456	0.274533564541	0.421240526365	0.377175513433	0.368318918033	0.157021488649	0.17173798226	0.207013407211	0.346797670293	0.188137758936
alpha_rarefaction_8006_2.txt	8006	2	0.135437716807	0.278076406153	0.421617498948	0.372028578948	0.361064253414	0.153299744534	0.171959095478	0.218530271015	0.355093580092	0.184683989264
alpha_rarefaction_8006_3.txt	8006	3	0.135243407951	0.293558488757	0.421973143626	0.373078381992	0.376008816022	0.158537021896	0.178151102557	0.224520260903	0.369608019659	0.181450330865
alpha_rarefaction_8006_4.txt	8006	4	0.139179529232	0.278396810544	0.420369928477	0.375155385977	0.369712211599	0.155293928678	0.177661009856	0.21372497996	0.354662368874	0.181887035388
alpha_rarefaction_8006_5.txt	8006	5	0.136534323537	0.27605672587	0.421318133426	0.383773484678	0.381949752279	0.167810983193	0.173851886001	0.209098995622	0.356120633263	0.180318870292
alpha_rarefaction_8006_6.txt	8006	6	0.140087986291	0.276811033311	0.426074449395	0.375235821906	0.370743427264	0.165895414926	0.176467676347	0.225222122804	0.355171814269	0.180969187483
alpha_rarefaction_8006_7.txt	8006	7	0.13626605139	0.282368161443	0.421541611321	0.391104878104	0.374244137737	0.154752839072	0.173427758764	0.206393570499	0.359322109532	0.1833367995
alpha_rarefaction_8006_8.txt	8006	8	0.138260421537	0.282858300586	0.419120554582	0.377296790568	0.366554895013	0.154126840008	0.17544756952	0.211207802157	0.358119595161	0.181612503692
alpha_rarefaction_8006_9.txt	8006	9	0.136591938598	0.274851539901	0.42963662559	0.373643560845	0.359501093798	0.168441750436	0.174737280291	0.207917689035	0.353169787426	0.185045538857
alpha_rarefaction_10005_0.txt	10005	0	0.138827302684	0.275691903122	0.42423924704	0.373845478804	0.360635574755	0.155923203894	0.174773173461	0.205834280119	0.355191098512	0.181377316448
alpha_rarefaction_10005_1.txt	10005	1	0.139997597636	0.276313100183	0.424353119192	0.373797634092	0.366053302518	0.155068916575	0.184816994157	0.212836564637	0.360043109774	0.180619409734
alpha_rarefaction_10005_2.txt	10005	2	0.133311231375	0.281988586395	0.422310454944	0.397432953008	0.384441783181	0.156446077211	0.172921175659	0.209260715025	0.357552041597	0.179018004546
alpha_rarefaction_10005_3.txt	10005	3	0.135048217625	0.282801065369	0.429619037195	0.373367515289	0.36735563618	0.166181101712	0.177207431171	0.210622545761	0.36066496038	0.184230344029
alpha_rarefaction_10005_4.txt	10005	4	0.137016789675	0.279002235409	0.420595525804	0.387492767078	0.357446182572	0.155855243368	0.173745419527	0.210035839323	0.357626295605	0.18322030803
alpha_rarefaction_10005_5.txt	10005	5	0.134725361088	0.282456164148	0.420844266698	0.373795825079	0.365947791474	0.155482965135	0.17291191349	0.212322709362	0.353229090385	0.180232720752
alpha_rarefaction_10005_6.txt	10005	6	0.138676947496	0.280228897401	0.427616936179	0.371704257729	0.368115773846	0.156020189799	0.174758527421	0.206655942802	0.353656165062	0.181445987924
alpha_rarefaction_10005_7.txt	10005	7	0.142263751498	0.281092099764	0.41712427049	0.37462592058	0.362696211219	0.15483520335	0.173564938399	0.21245067755	0.351663218354	0.182633957294
alpha_rarefaction_10005_8.txt	10005	8	0.138463858436	0.277241277265	0.423339760625	0.375341722117	0.36451900293	0.166580268775	0.169252363631	0.212139413156	0.357174524706	0.182610748256
alpha_rarefaction_10005_9.txt	10005	9	0.134389597445	0.278142784905	0.425452163093	0.373005890883	0.372788701119	0.156980953162	0.183463999104	0.210262379026	0.346640030452	0.182396472581
alpha_rarefaction_12004_0.txt	12004	0	0.138721907123	0.27586928432	0.417846221264	0.370866767343	0.363538530514	0.15460116252	0.176981476511	0.211391704266	0.355299185572	0.18037131512
alpha_rarefaction_12004_1.txt	12004	1	0.139009736484	0.284530488808	0.423926017434	0.371589421379	0.363648088061	0.155522231888	0.175505160935	0.210019257185	0.356855225365	0.18217264481
alpha_rarefaction_12004_2.txt	12004	2	0.136996243754	0.280271637367	0.421677019763	0.37441920545	0.367495111963	0.156653179466	0.17493289578	0.208851682224	0.349189918059	0.183759856215
alpha_rarefaction_12004_3.txt	12004	3	0.13634389894	0.281544710702	0.423518408177	0.376937922567	0.371167781816	0.156473087275	0.176053724725	0.212868552572	0.352500427807	0.181611910082
alpha_rarefaction_12004_4.txt	12004	4	0.137077774322	0.280794489931	0.420119260024	0.376125803585	0.368248718657	0.15594151837	0.175073324825	0.21006747198	0.354216802881	0.179858257889
alpha_rarefaction_12004_5.txt	12004	5	0.138242259233	0.27956337551	0.415750387299	0.374851808477	0.366168799874	0.156663801745	0.182779267799	0.211472391212	0.349834574412	0.185604762297
alpha_rarefaction_12004_6.txt	12004	6	0.136291861164	0.282233543397	0.424147666857	0.374027765682	0.363780903241	0.154075582705	0.175078225802	0.211808659543	0.354043054477	0.183251830432
alpha_rarefaction_12004_7.txt	12004	7	0.137572634249	0.277048717028	0.422769327263	0.371107415971	0.365141478294	0.155358583649	0.174980513359	0.210933555545	0.351052155543	0.183226740233
alpha_rarefaction_12004_8.txt	12004	8	0.13651131622	0.280054854487	0.423261964595	0.367818679052	0.368741108129	0.152258648429	0.17764382496	0.211173512664	0.356110124058	0.181949264213
alpha_rarefaction_12004_9.txt	12004	9	0.136852461211	0.275898488652	0.422559965439	0.371121317015	0.364983001403	0.154005883072	0.174985562138	0.208285267156	0.354610547907	0.182047326832
alpha_rarefaction_14003_0.txt	14003	0	0.137145601274	0.280506976639	0.419078201031	0.375525548828	0.368384690526	0.155207965017	0.173177488685	0.209529637743	0.356521464644	0.181683766394
alpha_rarefaction_14003_1.txt	14003	1	0.136616895314	0.278539085886	0.420652868565	0.372867801884	0.366511828616	0.15383848628	0.17330128057	0.212305509993	0.357595238332	0.183367154661
alpha_rarefaction_14003_2.txt	14003	2	0.135929251624	0.276830563014	0.420965946471	0.372505593359	0.364375411053	0.157040521642	0.176847036819	0.208463466447	0.352244975451	0.182978347014
alpha_rarefaction_14003_3.txt	14003	3	0.137738930714	0.274316468239	0.423125809688	0.37634287247	0.370503460241	0.156068911472	0.173980080554	0.209581912876	0.354314648162	0.183065109313
alpha_rarefaction_14003_4.txt	14003	4	0.134995502803	0.28055521612	0.421861693183	0.369607713165	0.36516848081	0.15645134201	0.171839668447	0.210881493831	0.354773800755	0.184613923415
alpha_rarefaction_14003_5.txt	14003	5	0.1361629179	0.278217115497	0.421882899587	0.370023485896	0.363892062564	0.157910585349	0.176655449707	0.208690298322	0.354326659284	0.182851083067
alpha_rarefaction_14003_6.txt	14003	6	0.135839869965	0.279809735439	0.420303466617	0.375604617593	0.361634612423	0.15391963583	0.176626165515	0.207696274914	0.352774748393	0.183934061722
alpha_rarefaction_14003_7.txt	14003	7	0.136817286627	0.278631057446	0.41804683795	0.372860893176	0.364390424441	0.156616594588	0.175451319786	0.211242783087	0.353674399143	0.182710958714
alpha_rarefaction_14003_8.txt	14003	8	0.136813914157	0.277382770748	0.416724522283	0.372203357446	0.367100492583	0.154244435801	0.176723664363	0.210097375807	0.35256478517	0.180323895632
alpha_rarefaction_14003_9.txt	14003	9	0.136572774377	0.277349911281	0.420699091648	0.372033736699	0.366577576813	0.152874573405	0.174695239303	0.211296106989	0.355817639552	0.179206156355
alpha_rarefaction_16002_0.txt	16002	0	0.137011480113	0.27853458197	0.423277902615	0.374856995595	0.367781672219	0.155249117207	0.17579203212	0.210018199991	0.35416930337	0.183428719217
alpha_rarefaction_16002_1.txt	16002	1	0.138205763906	0.282348450312	0.419785423919	0.371905393488	0.364263207898	0.156298061238	0.177412608855	0.210681558121	0.353993467732	0.18277607346
alpha_rarefaction_16002_2.txt	16002	2	0.137474616503	0.277982071394	0.422666634895	0.375641314704	0.367050052187	0.155427507802	0.171767307185	0.209604394337	0.354041542651	0.181832216325
alpha_rarefaction_16002_3.txt	16002	3	0.135635750875	0.27763247772	0.421069526579	0.371371720508	0.367148195278	0.1577541014	0.17657788652	0.213630336762	0.353815835412	0.181358396352
alpha_rarefaction_16002_4.txt	16002	4	0.134616923426	0.275634576579	0.417473404641	0.374723286268	0.367138073509	0.155363704154	0.173267349806	0.208917210111	0.35476448429	0.182518400633
alpha_rarefaction_16002_5.txt	16002	5	0.139166531361	0.277485111503	0.420818881873	0.373130880457	0.362811896779	0.156376125517	0.173890746501	0.209100179059	0.35568644076	0.181716064078
alpha_rarefaction_16002_6.txt	16002	6	0.136848313361	0.282182860269	0.42591580396	0.37300434579	0.367791708004	0.156961168372	0.175043186853	0.208489187407	0.356145404125	0.182707916917
alpha_rarefaction_16002_7.txt	16002	7	0.137803514734	0.278193566686	0.425226140514	0.370943005062	0.367006904237	0.156115727697	0.174806314956	0.209551774046	0.352016176247	0.181655747104
alpha_rarefaction_16002_8.txt	16002	8	0.134064150901	0.27942844226	0.421739985734	0.373266746363	0.38256733274	0.157133538017	0.174938962656	0.208705187248	0.35687156875	0.183167892951
alpha_rarefaction_16002_9.txt	16002	9	0.133104886932	0.278176397741	0.425844995072	0.375036354787	0.36529326886	0.155147295991	0.17372546581	0.211911968256	0.353117201956	0.182991120277
alpha_rarefaction_18001_0.txt	18001	0	0.137188979296	0.27886321126	0.420744867735	0.376374755845	0.364561215995	0.15736810168	0.175601083576	0.210716319825	0.356152282369	0.182970091378
alpha_rarefaction_18001_1.txt	18001	1	0.138313793615	0.280282310359	0.42426943088	0.371849945463	0.368162112609	0.156664543685	0.177728307773	0.211325494165	0.355358793392	0.182487584905
alpha_rarefaction_18001_2.txt	18001	2	0.136966682505	0.277422330097	0.421038262817	0.378294867074	0.368351374708	0.156989419651	0.17422802226	0.210564711569	0.354384142032	0.182207073972
alpha_rarefaction_18001_3.txt	18001	3	0.135608769743	0.278441505952	0.425334435272	0.373617944754	0.368682545509	0.156147302872	0.176608759971	0.209712628373	0.354417352535	0.182605958401
alpha_rarefaction_18001_4.txt	18001	4	0.134476304478	0.280080405401	0.420208688761	0.37257757429	0.364579989741	0.156601472527	0.174068979039	0.209449248834	0.355634378719	0.182314724895
alpha_rarefaction_18001_5.txt	18001	5	0.13642427592	0.278182489428	0.423483698519	0.374144479755	0.368998539032	0.157425697691	0.173983579935	0.211730151863	0.352895352386	0.181054904961
alpha_rarefaction_18001_6.txt	18001	6	0.136915735858	0.276867235128	0.423831656226	0.374891596635	0.367486835603	0.155532658199	0.176941898064	0.209121979099	0.354787712773	0.182165931625
alpha_rarefaction_18001_7.txt	18001	7	0.137840962532	0.277967195903	0.424834629926	0.376972700008	0.369356476087	0.156819796839	0.175778230453	0.210229046257	0.355958012264	0.182776264801
alpha_rarefaction_18001_8.txt	18001	8	0.137933126515	0.27576040101	0.419635732523	0.369927694888	0.367778161093	0.155455253036	0.175413859474	0.210463447777	0.354347292172	0.181702916616
alpha_rarefaction_18001_9.txt	18001	9	0.13642750716	0.279187203131	0.425144606383	0.373425038223	0.366045872325	0.15657394086	0.17484303128	0.206630808488	0.354151951047	0.183033100609
alpha_rarefaction_20000_0.txt	20000	0	0.136708237564	0.274383600055	0.421282153191	0.375834028326	0.366573800143	0.156476100141	0.175453711367	0.209560317286	0.353133258529	0.183317337337
alpha_rarefaction_20000_1.txt	20000	1	0.135709669724	0.28018020081	0.424909503836	0.373667043712	0.366903266317	0.157360689117	0.175550512715	0.211332974644	0.355312765448	0.181182649087
alpha_rarefaction_20000_2.txt	20000	2	0.135291453074	0.279087312428	0.426799857358	0.375384895272	0.365237560453	0.155533573477	0.17233626793	0.20895164825	0.354929975226	0.182056677721
alpha_rarefaction_20000_3.txt	20000	3	0.135187283813	0.279602469318	0.42363112171	0.37459631628	0.365414003771	0.156763384408	0.17550207282	0.2101192096	0.354904844936	0.182734880984
alpha_rarefaction_20000_4.txt	20000	4	0.13721227382	0.277517189137	0.425699203812	0.374415606505	0.36371940276	0.155389126756	0.175676192069	0.20830758695	0.354675257242	0.181585423641
alpha_rarefaction_20000_5.txt	20000	5	0.137595403424	0.278515297891	0.421245727073	0.373664597462	0.365447113553	0.157000501648	0.175371940386	0.207759711799	0.354683587552	0.182028492574
alpha_rarefaction_20000_6.txt	20000	6	0.1376672026	0.276449852447	0.426186793521	0.370231804947	0.364984995138	0.156206779537	0.175201790063	0.209547642275	0.354250156639	0.182450585403
alpha_rarefaction_20000_7.txt	20000	7	0.136571954781	0.280067032868	0.422152137931	0.372761577908	0.365440801346	0.156236579278	0.175450209448	0.210013424982	0.353922516168	0.183890762782
alpha_rarefaction_20000_8.txt	20000	8	0.137250086259	0.273867240385	0.423307695943	0.372041531324	0.369106039328	0.156212631986	0.175245026369	0.210867010289	0.355776745595	0.182515599476
alpha_rarefaction_20000_9.txt	20000	9	0.136965737747	0.278527892463	0.421849659227	0.375124329332	0.366626858933	0.156239854174	0.17671682088	0.209806479476	0.35562150833	0.181620744878
