# Supplementary material for: Baseline Characterization of the Gut Microbiota of Field and Colony Populations of Phlebotomus tobbi and Preliminary Assessment of the Anti-Leishmanial Activity of Cultivable Bacteria
Source: Pathogens. 2026 Jun 23;15(7):658. doi: 10.3390/pathogens15070658 (PMC13416292; doi:10.3390/pathogens15070658)
Supplement: Supplementary file 1 [file pathogens-15-00658-s001.zip › pathogens-4357168-File S1/Alpha_Diversity/Raw_Data/simpson_reciprocal.txt]

	sequences per sample	iteration	Patient1	Patient2	Patient3	Patient4	Patient5	Patient6	Patient7	Patient8	Patient9	Patient10
alpha_rarefaction_10_0.txt	10	0	2.63157894737	5.55555555556	5.0	7.14285714286	4.16666666667	2.77777777778	3.33333333333	3.33333333333	7.14285714286	2.17391304348
alpha_rarefaction_10_1.txt	10	1	1.92307692308	3.33333333333	3.84615384615	5.55555555556	5.55555555556	1.21951219512	4.16666666667	5.0	5.55555555556	3.84615384615
alpha_rarefaction_10_2.txt	10	2	2.77777777778	1.72413793103	5.55555555556	4.54545454545	4.16666666667	2.94117647059	2.5	2.94117647059	4.54545454545	3.84615384615
alpha_rarefaction_10_3.txt	10	3	3.33333333333	3.84615384615	3.57142857143	6.25	7.14285714286	2.38095238095	1.72413793103	5.0	6.25	4.16666666667
alpha_rarefaction_10_4.txt	10	4	3.125	5.55555555556	4.16666666667	3.84615384615	7.14285714286	2.94117647059	4.16666666667	3.125	6.25	2.94117647059
alpha_rarefaction_10_5.txt	10	5	2.94117647059	4.16666666667	6.25	5.55555555556	5.55555555556	2.17391304348	5.0	3.57142857143	5.55555555556	3.33333333333
alpha_rarefaction_10_6.txt	10	6	5.55555555556	6.25	3.84615384615	4.54545454545	5.55555555556	1.72413793103	3.84615384615	3.57142857143	3.84615384615	2.94117647059
alpha_rarefaction_10_7.txt	10	7	2.94117647059	3.57142857143	5.55555555556	3.57142857143	5.0	2.17391304348	2.38095238095	5.55555555556	6.25	1.85185185185
alpha_rarefaction_10_8.txt	10	8	2.77777777778	2.77777777778	6.25	5.0	4.16666666667	2.17391304348	4.16666666667	2.94117647059	4.16666666667	3.33333333333
alpha_rarefaction_10_9.txt	10	9	2.38095238095	3.125	6.25	5.0	6.25	3.125	3.33333333333	5.55555555556	3.84615384615	2.5
alpha_rarefaction_2009_0.txt	2009	0	4.37361471568	5.62627428512	9.46071047666	8.6329405524	8.19840097826	2.5909301291	4.26282492034	4.45215736671	9.83582351436	3.17379563714
alpha_rarefaction_2009_1.txt	2009	1	4.50407713468	5.26462972891	9.24762799436	9.13965548085	8.25207371105	2.557493985	4.01364073465	4.62802905647	9.87075102777	3.41733492174
alpha_rarefaction_2009_2.txt	2009	2	4.43903434243	5.56546529859	8.91567390848	8.78430565984	8.49191748109	2.37059127915	4.09766480434	4.78588003998	9.84239558515	3.1059367913
alpha_rarefaction_2009_3.txt	2009	3	4.53502947822	5.2818399174	9.48436497623	9.25734253544	8.930785588	2.4699544879	4.18090330975	4.52707384837	9.81238922993	3.14266281602
alpha_rarefaction_2009_4.txt	2009	4	4.5349173765	5.31168824332	9.08947412277	9.25458305913	8.85456946727	2.51609213101	4.0857432087	4.14573996789	10.091539629	3.25005777675
alpha_rarefaction_2009_5.txt	2009	5	4.02182363521	5.19088064429	8.95881602166	8.85072486333	8.49116713336	2.56466075163	4.03449544329	4.60116371994	9.90471200591	3.39745179394
alpha_rarefaction_2009_6.txt	2009	6	4.03090934331	5.11129896066	9.53068009814	9.15009850441	8.32471727262	2.49351211794	4.21493326316	4.65534956521	9.96383614805	3.32470952622
alpha_rarefaction_2009_7.txt	2009	7	4.46323489569	5.26623712988	9.14541277024	8.88677733081	8.58833830905	2.42442650789	4.02420556936	4.56314733266	9.92400030489	3.21915325845
alpha_rarefaction_2009_8.txt	2009	8	4.42426125857	5.20804133316	9.22653008506	9.13609704532	7.76481508914	2.54192165673	4.30956146074	4.5950138952	9.64644204961	3.35615991831
alpha_rarefaction_2009_9.txt	2009	9	4.17005226925	5.51000066894	9.31468510488	8.90623048491	8.21950484383	2.44563391001	4.1953926449	4.72500020487	10.2479960187	3.21341726055
alpha_rarefaction_4008_0.txt	4008	0	4.35050454169	5.21276863629	9.21670061334	8.89122681172	8.52459141665	2.5167966996	4.08777900431	4.63433072211	9.61152229297	3.27551399918
alpha_rarefaction_4008_1.txt	4008	1	4.48733416986	5.37109490457	9.36727089522	9.14176970845	8.31005313778	2.48016202508	4.12341021916	4.64526606361	9.88953365962	3.34046673188
alpha_rarefaction_4008_2.txt	4008	2	4.45442248853	5.23651043256	9.17217981146	9.08266983292	8.61346685298	2.50502031266	4.27558005156	4.51862236574	10.0602485242	3.32918513213
alpha_rarefaction_4008_3.txt	4008	3	4.40528698147	5.24066510248	9.33043694429	8.97704558917	8.37133911709	2.50259995794	4.24803069232	4.65899181257	9.91459557943	3.22356273702
alpha_rarefaction_4008_4.txt	4008	4	4.3720566166	5.35366009726	9.14968422779	9.01958652907	8.29434051891	2.43957119361	4.28961630731	4.51008194705	9.81638591736	3.17190411821
alpha_rarefaction_4008_5.txt	4008	5	4.41375005152	5.23287026872	9.16565904158	8.79493067121	8.13882972363	2.43171044354	4.28235035692	4.67255154504	9.85763675391	3.22807773399
alpha_rarefaction_4008_6.txt	4008	6	4.5031738503	5.18716337175	9.33069708115	8.93819516391	8.24891240495	2.50453992826	4.20220520722	4.61413475265	9.94332869924	3.26849886893
alpha_rarefaction_4008_7.txt	4008	7	4.41307345826	5.16663289586	9.22557191541	9.10614764553	8.32651588739	2.5195188215	4.22743866238	4.6208214582	9.93625580808	3.30503381968
alpha_rarefaction_4008_8.txt	4008	8	4.26641850148	5.18141458764	9.24171735093	8.90803971781	8.29091584733	2.55975401984	4.0528421502	4.64932361641	9.98330984182	3.2736236326
alpha_rarefaction_4008_9.txt	4008	9	4.40428209446	5.28046924461	9.04691491519	9.01409007096	8.43310189293	2.53964287047	4.04007261237	4.49078141074	10.0640175217	3.20344336883
alpha_rarefaction_6007_0.txt	6007	0	4.44877876356	5.26037908091	9.31061184859	8.81749778793	8.12349775492	2.45536951444	4.18568785302	4.63889389194	9.97792797065	3.26776787505
alpha_rarefaction_6007_1.txt	6007	1	4.42871278221	5.32166253207	9.17196677213	8.95885348481	8.28725648868	2.48788817784	4.1988472153	4.56302829177	9.87292470906	3.26627530072
alpha_rarefaction_6007_2.txt	6007	2	4.37166478376	5.28571503906	9.26135601529	8.95422936881	8.49127753267	2.51192169197	4.22508326567	4.57290281226	9.67324791913	3.23792681796
alpha_rarefaction_6007_3.txt	6007	3	4.37632738047	5.38587590143	9.4827386482	9.01741204824	8.75344779948	2.54237078078	4.20809014845	4.64229567668	10.0494391967	3.37358988687
alpha_rarefaction_6007_4.txt	6007	4	4.34214749732	5.23684090222	9.30289220968	8.7838034421	8.31537570427	2.45681056936	4.17758642946	4.66501672715	9.77808275156	3.25241418236
alpha_rarefaction_6007_5.txt	6007	5	4.36668551666	5.33717202742	9.38604736457	8.95442490778	8.22580140703	2.46585242532	4.30360955757	4.71090016271	9.76523813764	3.25590587806
alpha_rarefaction_6007_6.txt	6007	6	4.42682746548	5.23258674381	9.13034585908	9.0355527132	8.21926600259	2.52761689494	4.28035111073	4.5912939596	9.93171309708	3.30693934857
alpha_rarefaction_6007_7.txt	6007	7	4.28978642518	5.40776442657	9.28893055167	8.99649903924	8.35534020688	2.43253778454	4.08455494949	4.61439047455	9.8211432455	3.32453882037
alpha_rarefaction_6007_8.txt	6007	8	4.37689431362	5.28961558866	9.33154024771	8.93182573706	8.311403334	2.53110862534	4.11599565861	4.61468081387	10.004291548	3.28065768351
alpha_rarefaction_6007_9.txt	6007	9	4.32789544556	5.30433032039	9.33993120598	8.99675475001	8.33500199459	2.47834109067	4.31435969377	4.59631531006	9.94620582973	3.22764509512
alpha_rarefaction_8006_0.txt	8006	0	4.36268857884	5.34141556433	9.27602527403	9.11699837904	8.59053861853	2.49455021879	4.16783024164	4.62960614711	9.92884497001	3.30907266512
alpha_rarefaction_8006_1.txt	8006	1	4.39089492658	5.21613772627	9.26729158004	9.05221232239	8.47133511476	2.51234381839	4.12171157424	4.55429495865	9.71033476821	3.38647966085
alpha_rarefaction_8006_2.txt	8006	2	4.33400693782	5.2834517169	9.27558497685	8.92868589476	8.30447782852	2.45279591254	4.12701829148	4.58913569131	9.94262024257	3.32431180675
alpha_rarefaction_8006_3.txt	8006	3	4.32778905443	5.28405279763	9.28340915977	8.9538811678	8.27219395248	2.53659235034	4.27562646137	4.71492547897	9.9794165308	3.26610595556
alpha_rarefaction_8006_4.txt	8006	4	4.31456540619	5.28953940035	9.2481384265	9.00372926345	8.50338086677	2.48470285884	4.26386423655	4.70194955912	9.93054632848	3.27396663698
alpha_rarefaction_8006_5.txt	8006	5	4.36909835319	5.24507779152	9.26899893537	9.21056363226	8.40289455013	2.5171647479	4.17244526403	4.60017790368	9.97137773137	3.24573966525
alpha_rarefaction_8006_6.txt	8006	6	4.34272757503	5.25940963291	9.3736378867	9.00565972574	8.52709882707	2.48843122389	4.23522423232	4.50444245609	9.94481079952	3.2574453747
alpha_rarefaction_8006_7.txt	8006	7	4.36051364449	5.36499506741	9.27391544907	8.9954121964	8.2333710302	2.47604542515	4.16226621033	4.54065855097	10.0610190669	3.300062391
alpha_rarefaction_8006_8.txt	8006	8	4.4243334892	5.37430771114	9.22065220081	9.05512297363	8.4307625853	2.46602944013	4.21074166849	4.64657164746	10.0273486645	3.26902506646
alpha_rarefaction_8006_9.txt	8006	9	4.37094203513	5.22217925811	9.45200576298	8.96744546029	8.26852515735	2.52662625654	4.19369472699	4.57418915877	9.88875404793	3.33081969943
alpha_rarefaction_10005_0.txt	10005	0	4.44247368589	5.23814615931	9.33326343488	8.9722914913	8.29461821937	2.49477126231	4.19455616306	4.52835416263	9.94535075833	3.26479169607
alpha_rarefaction_10005_1.txt	10005	1	4.47992312436	5.24994890348	9.33576862222	8.97114321822	8.41922595792	2.4811026652	4.2507908656	4.68240442202	10.0812070737	3.25114937521
alpha_rarefaction_10005_2.txt	10005	2	4.26595940402	5.35778314151	9.29083000876	9.14095791919	8.45771922998	2.50313723538	4.15010821581	4.60373573055	10.0114571647	3.22232408183
alpha_rarefaction_10005_3.txt	10005	3	4.32154296401	5.37322024202	9.45161881829	8.96082036693	8.44917963213	2.49271652568	4.2529783481	4.63369600675	10.0986188906	3.31614619252
alpha_rarefaction_10005_4.txt	10005	4	4.38453726959	5.30104247278	9.25310156769	8.91233364279	8.22126219915	2.49368389388	4.16989006864	4.62078846511	10.013536277	3.29796554454
alpha_rarefaction_10005_5.txt	10005	5	4.3112115548	5.3666671188	9.25857386735	8.97109980189	8.41679920389	2.48772744216	4.14988592377	4.67109960597	9.89041453078	3.24418897354
alpha_rarefaction_10005_6.txt	10005	6	4.43766231987	5.32434905062	9.40757259595	8.9209021855	8.46666279845	2.49632303679	4.19420465811	4.54643074164	9.90237262174	3.26602778263
alpha_rarefaction_10005_7.txt	10005	7	4.41017629642	5.34074989552	9.17673395078	8.99102209393	8.34201285803	2.4773632536	4.16555852157	4.6739149061	9.84657011391	3.2874112313
alpha_rarefaction_10005_8.txt	10005	8	4.43084346994	5.26758426804	9.31347473374	9.00820133082	8.38393706739	2.49870403163	4.06205672716	4.66706708942	10.0008866918	3.2869934686
alpha_rarefaction_10005_9.txt	10005	9	4.30046711825	5.28471291319	9.35994758805	8.9521413812	8.57414012574	2.5116952506	4.21967197939	4.62577233858	9.70592085265	3.28313650645
alpha_rarefaction_12004_0.txt	12004	0	4.43910102792	5.24151640207	9.1926168678	8.90080241624	8.36138620181	2.47361860031	4.24755543626	4.65061749385	9.948377196	3.24668367216
alpha_rarefaction_12004_1.txt	12004	1	4.44831156749	5.40607928735	9.32637238354	8.9181461131	8.36390602541	2.48835571022	4.21212386243	4.62042365807	9.99194631021	3.27910760658
alpha_rarefaction_12004_2.txt	12004	2	4.38387980012	5.32516110998	9.27689443478	8.98606093079	8.45238757515	2.50645087146	4.19838949871	4.59473700892	9.77731770566	3.30767741187
alpha_rarefaction_12004_3.txt	12004	3	4.36300476607	5.34934950334	9.31740497989	9.0465101416	8.53685898176	2.5035693964	4.22528939341	4.68310815659	9.87001197859	3.26901438147
alpha_rarefaction_12004_4.txt	12004	4	4.38648877831	5.33509530869	9.24262372053	9.02701928603	8.46972052911	2.49506429392	4.20175979581	4.62148438357	9.91807048068	3.237448642
alpha_rarefaction_12004_5.txt	12004	5	4.42375229544	5.31170413469	9.14650852058	8.99644340344	8.42188239711	2.50662082793	4.20392315938	4.65239260667	9.79536808354	3.34088572135
alpha_rarefaction_12004_6.txt	12004	6	4.36133955726	5.36243732455	9.33124867086	8.97666637637	8.36696077453	2.46520932327	4.20187741924	4.65979050995	9.91320552535	3.29853294778
alpha_rarefaction_12004_7.txt	12004	7	4.40232429597	5.26392562353	9.30092519978	8.90657798329	8.39825400076	2.48573733838	4.19953232062	4.64053822199	9.82946035521	3.29808132419
alpha_rarefaction_12004_8.txt	12004	8	4.36836211904	5.32104223525	9.3117632211	8.82764829726	8.48104548697	2.43613837486	4.26345179903	4.6458172786	9.97108347363	3.27508675583
alpha_rarefaction_12004_9.txt	12004	9	4.37927875874	5.24207128439	9.29631923965	8.90691160836	8.39460903227	2.46409412915	4.19965349132	4.58227587743	9.92909534138	3.27685188297
alpha_rarefaction_14003_0.txt	14003	0	4.38865924076	5.32963255615	9.21972042268	9.01261317187	8.47284788209	2.48332744028	4.15625972845	4.60965203034	9.98260101004	3.27030779508
alpha_rarefaction_14003_1.txt	14003	1	4.37174065005	5.29224263184	9.25436310843	8.94882724521	8.42977205817	2.46141578047	4.15923073368	4.67072121984	10.0126666733	3.3006087839
alpha_rarefaction_14003_2.txt	14003	2	4.34973605198	5.25978069727	9.26125082235	8.94013424061	8.38063445423	2.51264834628	4.24432888365	4.58619626184	9.86285931262	3.29361024625
alpha_rarefaction_14003_3.txt	14003	3	4.40764578286	5.21201289654	9.30876781313	9.03222893929	8.52157958555	2.49710258355	4.1755219333	4.61080208327	9.92081014853	3.29517196764
alpha_rarefaction_14003_4.txt	14003	4	4.3198560897	5.33054910629	9.28095725002	8.87058511595	8.39887505862	2.50322147217	4.12415204273	4.63939286429	9.93366642115	3.32305062148
alpha_rarefaction_14003_5.txt	14003	5	4.35721337281	5.28612519444	9.28142379091	8.88056366151	8.36951743898	2.52656936558	4.23973079298	4.59118656308	9.92114645995	3.2913194952
alpha_rarefaction_14003_6.txt	14003	6	4.34687583887	5.31638497334	9.24667626557	9.01451082223	8.31759608572	2.46271417329	4.23902797236	4.56931804812	9.87769295501	3.310813111
alpha_rarefaction_14003_7.txt	14003	7	4.37815317208	5.29399009147	9.1970304349	8.94866143622	8.38097976215	2.5058655134	4.21083167487	4.64734122792	9.90288317599	3.28879725686
alpha_rarefaction_14003_8.txt	14003	8	4.37804525303	5.27027264422	9.16793949022	8.93288057869	8.44331132941	2.46791097281	4.24136794471	4.62214226775	9.87181398475	3.24583012138
alpha_rarefaction_14003_9.txt	14003	9	4.37032878006	5.26964831433	9.25538001626	8.92880968077	8.43128426671	2.44599317449	4.19268574327	4.64851435376	9.96289390746	3.22571081439
alpha_rarefaction_16002_0.txt	16002	0	4.38436736363	5.29215705742	9.31211385752	8.99656789429	8.45897846103	2.48398587532	4.21900877087	4.62040039981	9.91674049435	3.30171694591
alpha_rarefaction_16002_1.txt	16002	1	4.42258444498	5.36462055593	9.23527932622	8.92572944371	8.37805378164	2.50076897981	4.25790261252	4.63499427866	9.91181709651	3.28996932228
alpha_rarefaction_16002_2.txt	16002	2	4.3991877281	5.28165935649	9.2986659677	9.0153915529	8.4421512003	2.48684012482	4.12241537243	4.61129667541	9.91316319422	3.27297989384
alpha_rarefaction_16002_3.txt	16002	3	4.34034402799	5.27501707669	9.26352958473	8.91292129219	8.4444084914	2.52406562239	4.23786927647	4.69986740877	9.90684339153	3.26445113433
alpha_rarefaction_16002_4.txt	16002	4	4.30774154964	5.237056955	9.18441490209	8.99335887043	8.44417569072	2.48581926647	4.15841639534	4.59617862245	9.93340556011	3.2853312114
alpha_rarefaction_16002_5.txt	16002	5	4.45332900355	5.27221711856	9.2580154012	8.95514113097	8.34467362591	2.50201800827	4.17337791603	4.60020393931	9.95922034129	3.27088915341
alpha_rarefaction_16002_6.txt	16002	6	4.37914602755	5.36147434512	9.37014768711	8.95210429895	8.45920928409	2.51137869396	4.20103648446	4.58676212294	9.97207131551	3.2887425045
alpha_rarefaction_16002_7.txt	16002	7	4.40971247147	5.28567776704	9.3549750913	8.9026321215	8.44115879745	2.49785164316	4.19535155893	4.610139029	9.85645293492	3.26980344787
alpha_rarefaction_16002_8.txt	16002	8	4.29005282885	5.30914040294	9.27827968615	8.9584019127	8.41648132028	2.51413660827	4.19853510374	4.59151411947	9.992403925	3.29702207312
alpha_rarefaction_16002_9.txt	16002	9	4.25935638183	5.28535155707	9.36858989158	9.0008725149	8.40174518377	2.48235673586	4.16941117945	4.66206330162	9.88728165477	3.29384016499
alpha_rarefaction_18001_0.txt	18001	0	4.39004733747	5.29840101395	9.25638709018	9.03299414027	8.38490796787	2.51788962688	4.21442600582	4.63575903615	9.97226390634	3.29346164481
alpha_rarefaction_18001_1.txt	18001	1	4.42604139569	5.32536389682	9.33392747935	8.92439869111	8.46772859001	2.50663269897	4.26547938655	4.64916087163	9.95004621498	3.28477652828
alpha_rarefaction_18001_2.txt	18001	2	4.38293384016	5.27102427185	9.26284178197	9.07907680979	8.47208161829	2.51183071441	4.18147253423	4.63242365452	9.9227559769	3.2797273315
alpha_rarefaction_18001_3.txt	18001	3	4.33948063179	5.2903886131	9.35735757598	8.9668306741	8.47969854671	2.49835684595	4.23861023929	4.6136778242	9.92368587098	3.28690725122
alpha_rarefaction_18001_4.txt	18001	4	4.3032417433	5.32152770261	9.24459115274	8.94186178295	8.38533976404	2.50562356043	4.17765549695	4.60788347434	9.95776260412	3.28166504811
alpha_rarefaction_18001_5.txt	18001	5	4.36557682944	5.28546729913	9.31664136742	8.97946751411	8.48696639773	2.51881116305	4.17560591845	4.65806334098	9.8810698668	3.25898828929
alpha_rarefaction_18001_6.txt	18001	6	4.38130354746	5.26047746744	9.32429643698	8.99739831925	8.45219721887	2.48852253118	4.24660555353	4.60068354018	9.93405595765	3.27898676925
alpha_rarefaction_18001_7.txt	18001	7	4.41091080102	5.28137672215	9.34636185837	9.0473448002	8.49519895001	2.50911674942	4.21867753086	4.62503901765	9.96682434338	3.28997276642
alpha_rarefaction_18001_8.txt	18001	8	4.41386004848	5.2394476192	9.2319861155	8.87826467731	8.45889770515	2.48728404857	4.20993262738	4.6301958511	9.92172418081	3.27065249909
alpha_rarefaction_18001_9.txt	18001	9	4.36568022911	5.30455685949	9.35318134043	8.96220091736	8.41905506347	2.50518305376	4.19623275072	4.54587778674	9.91625462933	3.29459581097
alpha_rarefaction_20000_0.txt	20000	0	4.37466360204	5.21328840104	9.26820737021	9.02001667981	8.43119740329	2.50361760225	4.2108890728	4.6103269803	9.88773123881	3.29971207207
alpha_rarefaction_20000_1.txt	20000	1	4.34270943118	5.32342381539	9.3480090844	8.96800904908	8.43877512529	2.51777102587	4.21321230516	4.64932544216	9.94875743253	3.26128768357
alpha_rarefaction_20000_2.txt	20000	2	4.32932649837	5.30265893613	9.38959686188	9.00923748652	8.40046389042	2.48853717563	4.13607043033	4.5969362615	9.93803930634	3.27702019898
alpha_rarefaction_20000_3.txt	20000	3	4.325993082	5.31244691703	9.31988467761	8.99031159071	8.40452208673	2.50821415052	4.21204974768	4.62262261119	9.93733565821	3.28922785771
alpha_rarefaction_20000_4.txt	20000	4	4.39079276224	5.27282659361	9.36538248386	8.98597455612	8.36554626348	2.4862260281	4.21622860965	4.58276691289	9.93090720277	3.26853762554
alpha_rarefaction_20000_5.txt	20000	5	4.40305290957	5.29179065994	9.2674059956	8.96795033908	8.40528361171	2.51200802637	4.20892656926	4.57071365958	9.93114045145	3.27651286633
alpha_rarefaction_20000_6.txt	20000	6	4.40535048319	5.2525471965	9.37610945745	8.88556331872	8.39465488818	2.49930847259	4.20484296152	4.61004813005	9.91900438589	3.28411053725
alpha_rarefaction_20000_7.txt	20000	7	4.37030255299	5.32127362449	9.28734703449	8.94627786978	8.40513843095	2.49978526845	4.21080502676	4.62029534961	9.90983045271	3.31003373007
alpha_rarefaction_20000_8.txt	20000	8	4.39200276029	5.20347756731	9.31276931074	8.92899675176	8.48943890454	2.49940211177	4.20588063286	4.63907422635	9.96174887666	3.28528079057
alpha_rarefaction_20000_9.txt	20000	9	4.3829036079	5.29202995681	9.280692503	9.00298390397	8.43241775547	2.49983766679	4.24120370111	4.61574254847	9.95740223325	3.26917340781
