# Supplementary material for: Baseline Characterization of the Gut Microbiota of Field and Colony Populations of Phlebotomus tobbi and Preliminary Assessment of the Anti-Leishmanial Activity of Cultivable Bacteria
Source: Pathogens. 2026 Jun 23;15(7):658. doi: 10.3390/pathogens15070658 (PMC13416292; doi:10.3390/pathogens15070658)
Supplement: Supplementary file 1 [file pathogens-15-00658-s001.zip › pathogens-4357168-File S1/ASV_Heatmap/Raw_Data.txt]

Taxon	Patient1	Patient2	Patient3	Patient4	Patient5	Patient6	Patient7	Patient8	Patient9	Patient10
seq4:g__Stenotrophomonas;s__maltophilia	0.00316016113349076	0.26565790499961	0.176296096541495	0.131866335338739	0.0421375823826791	0.000392516027737799	0.00225607813992993	0.0026149187998899	0.106865950490425	0.000647594377357053
seq52:g__Pantoea;s__agglomerans	0	0	0	0	0	0	0	0	0.00121438580102756	0
seq24:g__Serratia;s__liquefaciens-myotis-proteamaculans	0	0.0068377401658737	0	0	0	0	0	0	0.0015880429705745	0
seq23:g__Sphingomonas;s__desiccabilis	0	0	0.000573046585316524	0.00748757520272038	0.00815224583785501	0	0	0	0.00607192900513779	0
seq54:g__Acinetobacter;s__ursingii	0	0	0.000741589698644913	0	0	0	0	0	0	0
seq59:g__Morganella;s__morganii	0	0	0	0	0.000449961620920569	0	0	0	0	0
seq38:g__Saccharopolyspora;s__sp8119	0.0019794415891096	0	0	0.000719330368820298	0	0	0	0	0	0
seq10:g__Delftia;s__lacustris-tsuruhatensis	0.00638977635782748	0.0203832254374334	0.170531922065664	0.0848482866858488	0.0624917286466743	0.000418683762920319	0.00114131011784691	0.000935865675750069	0.0474544605324615	0.000799969524970477
seq69:g__Faecalibacterium;s__sp34558	0	0	0	0	0	0	0	0.000357830993669144	0	0
seq48:g__Stenotrophomonas;s__maltophilia	0	0.000987962457426618	0	0	0	0	0	0	0	0
seq46:g__Fructobacillus;s__tropaeoli	0	0	0	0	0	0	0	0.00115606936416185	0	0
seq5:g__Pseudomonas;s__azotoformans-fluorescens-synxantha	0.00496596749548548	0.0681434105503991	0.0985303040517764	0.0714752811927805	0.112119848601149	0.00188407693314144	0.0767597409491453	0.13570052298376	0.0813638486688463	0.0339034703439869
seq35:g__Pantoea;s__agglomerans	0.00333379636060564	0	0	0	0	0	0	0	0	0
seq30:g__Microbacterium;s__maritypicum-oxydans	0	0	0.00798894357176566	0.000490452524195658	0	0	0	0	0	0
seq57:g__Pseudomonas;s__aeruginosa	0.000659813863036533	0	0	0	0	0	0	0	0	0
seq26:g__Acinetobacter;s__bouvetii-johnsonii	0	0	0.00926987123306142	0	0	0	0	0	0	0
seq39:g__Asaia;s__NA	0	0	0	0.00248495945592467	0	0	0	0	0	0
seq9:g__Sphingomonas;s__alpina-echinoides-glacialis	0	0.000649975300938564	0	0	0.249411079643207	0.000889702996205678	0.000371589340694341	0	0.174030826716488	0.000952344672583902
seq53:g__Enterococcus;s__casseliflavus-flavescens-gallinarum	0.000868176135574385	0	0	0	0	0	0	0	0	0
seq20:g__Pantoea;s__ananatis	0.046638422003056	0	0	0	0	0	0	0	0.00822045773003269	0
seq15:g__Stenotrophomonas;s__maltophilia	0	0.0341367028052934	0.0233600755073148	0.0163157206382422	0.0048701728381991	0	0	0	0.0124708080336291	0
seq71:g__Sphingomonas;s__adhaesiva-ginsenosidimutans	0	0	0	0	0	0	0	0	0.000560485754320411	0
seq21:g__Pantoea;s__ananatis	0.0420891790526462	0	0	0	0	0	0	0	0.00756655768332555	0
seq8:g__Erwinia;s__persicina	0.0766773162939297	0.0590177573252216	0.018000404503472	0.0112804080565001	0.0101109023053916	0.0565484757294256	0.0202781611636055	0.0720066061106523	0.0324614666043905	0.0558073978134166
seq31:g__Sphingomonas;s__aquatilis-hunanensis-melonis	0	0	0.000606755207982202	0.00506800941668846	0	0	0	0.000605560143132397	0	0
seq55:g__Acinetobacter;s__baumannii-calcoaceticus	0.000694540908459508	0	0	0	0	0	0	0	0	0
seq19:g__Pantoea;s__ananatis	0.0498680372273927	0	0	0	0	0	0	0	0.00868752919196637	0
seq42:g__Delftia;s__acidovorans	0	0	0	0	0.00029115163706625	0	0.000610468202569275	0.000715661987338288	0	0
seq18:g__Stenotrophomonas;s__maltophilia	0	0	0.0540349221330816	0.000653936698927544	0.000449961620920569	0	0	0	0	0
seq64:g__Blautia;s__wexlerae	0	0	0	0	0	0	0.000371589340694341	0	0	0
seq40:g__Pantoea;s__agglomerans-eucrina	0.00215307681622448	0	0	0	0	0	0	0	0	0
seq56:g__Klebsiella;s__pneumoniae	0.000659813863036533	0	0	0	0	0	0	0	0	0
seq34:g__Pseudomonas;s__graminis	0.00309070704264481	0	0	0	0	0	0	0	0.000513778608127043	0
seq63:g__Anaerostipes;s__hadrus	0	0	0	0.000457755689249281	0	0	0	0	0	0
seq7:g__Burkholderia-Paraburkholderia;s__fungorum	0.0231629392971246	0.0028078933000546	0.0648890986314299	0.184573633272299	0.0266271406262407	0	0.107176982694554	0.00578034682080925	0.0177954226996731	0.0157708277779894
seq32:g__Enterobacter;s__NA	0	0	0	0	0	0.000444851498102839	0.0028665463424992	0	0	0.000838063311873833
seq33:g__Pantoea;s__vagans	0.00402833726906515	0	0	0	0	0	0	0	0	0
seq60:g__Staphylococcus;s__NA	0	0	0	0	0	0	0	0.000467932837875034	0	0
seq45:g__Zymobacter;s__palmae	0	0	0	0	0	0	0.00127402059666631	0	0	0
seq22:g__Brucella-Ochrobactrum;s__NA	0	0	0.00367423987055889	0.0356395500915511	0	0	0	0	0	0
seq28:g__Staphylococcus;s__saprophyticus-xylosus	0.00829976385609112	0	0	0	0	0	0	0	0.00135450723960766	0
seq51:g__Rickettsia;s__NA	0	0	0	0.00101360188333769	0	0	0	0	0	0
seq41:g__Rhodococcus;s__rhodochrous	0	0	0	0	0	0	0.00159252574583289	0	0	0
seq12:g__Erwinia;s__aphidicola-persicina	0.0174677038477566	0.00655175103346073	0	0	0	0.0663875441580531	0.0660632763563011	0	0.00513778608127043	0.0557312102396099
seq58:g__Sphingomonas;s__NA	0	0	0.000606755207982202	0	0	0	0	0	0	0
seq16:g__Staphylococcus;s__succinus	0.0359424920127796	0	0	0.0348221292178917	0	0	0	0.00297274979355904	0.00443717888836992	0.000685688164260409
seq50:g__Methylobacterium;s__radiotolerans	0	0	0	0	0.000555834943490114	0	0	0.000357830993669144	0	0
seq43:g__Pantoea;s__agglomerans-eucrina	0.00190998749826365	0	0	0	0	0	0	0	0	0
seq13:g__Sphingomonas;s__parapaucimobilis	0.00482705931379358	0.0413124301276551	0	0	0.0590773139938064	0.00363731519037027	0.00414056693916552	0.00393614093036058	0	0.00319987809988191
seq72:g__Corynebacterium;s__freneyi-xerosis	0.00038199749965273	0	0	0	0	0	0	0	0	0
seq65:g__Enterococcus;s__faecalis	0	0	0	0	0	0	0	0.000357830993669144	0	0
seq3:g__Serratia;s__marcescens-nematodiphila	0.024031115432699	0.0281829290486962	0.0572035326636554	0.174437614438922	0.110161192133612	0	0.125013271047882	0.182686484998624	0.0593180756655768	0.0417507904460782
seq67:g__Pantoea;s__agglomerans	0	0	0	0	0	0	0	0.000357830993669144	0	0
seq49:g__Propionibacterium;s__acnes	0	0	0	0	0	0.00028784508700772	0.00034504724493046	0.000357830993669144	0	0
seq6:g__Ralstonia;s__pickettii	0.0126059174885401	0.0450822868730988	0.0584170430796198	0.0919108030342663	0.0997326698605119	0.0110427842470234	0.0103514173479138	0.0794109551334985	0.0820177487155535	0.0257133061597653
seq47:g__Sphingomonas;s__adhaesiva-ginsenosidimutans	0	0	0	0	0.00108520155633784	0	0	0	0	0
seq68:g__Asaia;s__sp45567	0	0	0	0	0.000344088298351023	0	0	0	0	0
seq70:g__Actinopolyspora;s__sp4826	0.000416724545075705	0	0	0	0	0	0	0	0	0
seq37:g__Mycobacterium;s__NA	0	0.00184592985466552	0	0	0	0	0	0	0.000513778608127043	0
seq11:g__Sphingomonas;s__NA	0	0	0.106215870019551	0.0440753335077165	0.0835869881686562	0.0089231976972393	0.0152086208727041	0.0208092485549133	0.0682858477347034	0.00998057216867929
seq73:f__Bradyrhizobiaceae;g__NA;s__sp43413	0.00038199749965273	0	0	0	0	0	0	0	0	0
seq14:g__Serratia;s__marcescens	0.00368106681483539	0.00418584093804435	0.00943841434638981	0.0263863458017264	0.0183954897964585	0	0.0214725554729801	0.0254060005505092	0.0108360579168613	0.00620928726524704
seq36:g__Acinetobacter;s__calcoaceticus-pittii	0	0	0.00306748466257669	0	0	0	0	0	0	0
seq25:g__Enterobacter;s__NA	0.000486178635921656	0	0	0	0	0	0.00634356088756768	0	0	0.00140947011542417
seq2:g__Erwinia;s__aphidicola-persicina	0.204611751632171	0.101266151886228	0.0300680914177847	0.0114111953962856	0.0181837431513194	0.55472981813424	0.434998407474254	0.0817230938618222	0.0688463334890238	0.464858481581654
seq1:g__Erwinia;s__aphidicola-persicina	0.414015835532713	0.306372357850402	0.102878716375649	0.0552903478943238	0.0538895211878987	0.292293601988748	0.0998779063594862	0.381282686484999	0.16781877627277	0.280522646756314
seq17:g__Achromobacter;s__xylosoxidans	0	0.000415984192600681	0.00360682262522753	0.00693172900863196	0.0329266033191287	0.00138688996467356	0.000424673532222104	0	0.0193834656702475	0.00121900118090739
seq66:g__Staphylococcus;s__epidermidis-hominis	0	0	0	0	0	0	0.00034504724493046	0	0	0
seq27:g__Serratia;s__grimesii-liquefaciens-proteamaculans	0	0.00616176585289759	0	0	0	0	0	0	0.00168145726296123	0
seq61:g__Serratia;s__ureilytica	0	0	0	0	0	0.000444851498102839	0	0	0	0
seq44:g__Afipia-Bradyrhizobium;s__NA	0	0	0	0.000359665184410149	0	0.00028784508700772	0.000716636585624801	0	0	0
seq62:g__Enterobacter;s__cloacae-sp58653	0.000520905681344631	0	0	0	0	0	0	0	0	0
seq29:g__Phreatobacter;s__oligotrophus	0	0	0	0	0.00494957783012625	0	0	0	0.00350303596450257	0
