# Supplementary material for: Baseline Characterization of the Gut Microbiota of Field and Colony Populations of Phlebotomus tobbi and Preliminary Assessment of the Anti-Leishmanial Activity of Cultivable Bacteria
Source: Pathogens. 2026 Jun 23;15(7):658. doi: 10.3390/pathogens15070658 (PMC13416292; doi:10.3390/pathogens15070658)
Supplement: Supplementary file 1 [file pathogens-15-00658-s001.zip › pathogens-4357168-File S1/Beta_Diversity_ASV/Bray_Curtis/Raw_Data/bray_curtis_dm.txt]

	Patient1	Patient10	Patient3	Patient2	Patient5	Patient4	Patient7	Patient6	Patient9	Patient8
Patient1	0.0	0.37095	0.7715	0.4619	0.8354	0.80785	0.583	0.4099	0.61935	0.40375
Patient10	0.37095	0.0	0.7161	0.45775	0.78035	0.7879	0.267	0.11335	0.58875	0.455
Patient3	0.7715	0.7161	0.0	0.48435	0.46905	0.3755	0.6144	0.82585	0.3867	0.5936
Patient2	0.4619	0.45775	0.48435	0.0	0.66255	0.60805	0.6522	0.5255	0.4329	0.3959
Patient5	0.8354	0.78035	0.46905	0.66255	0.0	0.44075	0.6517	0.89015	0.304	0.5627
Patient4	0.80785	0.7879	0.3755	0.60805	0.44075	0.0	0.56725	0.89795	0.4531	0.53655
Patient7	0.583	0.267	0.6144	0.6522	0.6517	0.56725	0.0	0.35515	0.61065	0.5344
Patient6	0.4099	0.11335	0.82585	0.5255	0.89015	0.89795	0.35515	0.0	0.69905	0.54115
Patient9	0.61935	0.58875	0.3867	0.4329	0.304	0.4531	0.61065	0.69905	0.0	0.46585
Patient8	0.40375	0.455	0.5936	0.3959	0.5627	0.53655	0.5344	0.54115	0.46585	0.0
