# Supplementary material for: Baseline Characterization of the Gut Microbiota of Field and Colony Populations of Phlebotomus tobbi and Preliminary Assessment of the Anti-Leishmanial Activity of Cultivable Bacteria
Source: Pathogens. 2026 Jun 23;15(7):658. doi: 10.3390/pathogens15070658 (PMC13416292; doi:10.3390/pathogens15070658)
Supplement: Supplementary file 1 [file pathogens-15-00658-s001.zip › pathogens-4357168-File S1/Beta_Diversity_ASV/Bray_Curtis/Raw_Data/bray_curtis_pc.txt]

Eigvals	10
0.921013072337	0.284115621386	0.157319314781	0.137729112568	0.0531726121968	0.0273546635299	0.00264836908382	0.0	0.0	0.0

Proportion explained	10
0.581685327605	0.179439242794	0.099358347786	0.0869857403453	0.0335822902783	0.0172764175611	0.00167263362965	0.0	0.0	0.0

Species	0	0

Site	10	10
Patient1	-0.326710395489	0.189041147171	0.0761354468369	-0.100295636813	0.156899291704	-0.0164076563109	0.0132279715757	-0.0	0.0	0.0
Patient10	-0.339597113151	-0.0835925998068	-0.0171633445132	0.0685654657968	-0.0173261772685	0.00133344672308	-0.0241769478131	-0.0	0.0	0.0
Patient3	0.329212880351	0.0104606820136	-0.231882844669	0.0418830183711	0.047822278057	-0.0954654099901	-0.00668044254276	-0.0	0.0	0.0
Patient2	-0.0436302829283	0.263871418115	-0.154668703449	0.0330427196109	-0.0914232060487	0.0384518227688	0.0167750855297	-0.0	0.0	0.0
Patient5	0.40418371294	-0.0586180484238	0.207028036337	0.126807327472	-0.0280679274572	-0.0358765644857	0.0222558417307	-0.0	0.0	0.0
Patient4	0.391599896735	-0.0966564249338	-0.0509527692807	-0.211682462507	0.000532691139545	0.0790966868062	0.00192394778095	-0.0	0.0	0.0
Patient7	-0.136016469635	-0.357123889531	-0.0207178820868	-0.0377169114857	0.0191770994676	-0.00218230958144	0.00502964483839	-0.0	0.0	0.0
Patient6	-0.453990821719	-0.0852238449647	-0.0272851049856	0.07922130211	-0.0487444633071	0.0145568959026	0.0131256569873	-0.0	0.0	0.0
Patient9	0.214036265762	0.0957449853668	0.0722444600001	0.160609405713	0.0621818614997	0.0738033769472	-0.0224582743652	-0.0	0.0	0.0
Patient8	-0.0390876728668	0.122096574993	0.14726270581	-0.160434228268	-0.101051447786	-0.0573102887797	-0.0190224837217	-0.0	0.0	0.0

Biplot	0	0

Site constraints	0	0
