# Supplementary material for: Baseline Characterization of the Gut Microbiota of Field and Colony Populations of Phlebotomus tobbi and Preliminary Assessment of the Anti-Leishmanial Activity of Cultivable Bacteria
Source: Pathogens. 2026 Jun 23;15(7):658. doi: 10.3390/pathogens15070658 (PMC13416292; doi:10.3390/pathogens15070658)
Supplement: Supplementary file 1 [file pathogens-15-00658-s001.zip › pathogens-4357168-File S1/Beta_Diversity_ASV/Unweighted_UniFrac/Raw_Data/unweighted_unifrac_dm.txt]

	Patient1	Patient10	Patient3	Patient2	Patient5	Patient4	Patient7	Patient6	Patient9	Patient8
Patient1	0.0	0.582342183427	0.504794393503	0.582394060002	0.58353088009	0.478643678947	0.490420831733	0.501925545571	0.478729730164	0.514895432566
Patient10	0.582342183427	0.0	0.405619933486	0.214915101352	0.350443630558	0.44000181409	0.377093855154	0.387121995176	0.333747787931	0.438435121749
Patient3	0.504794393503	0.405619933486	0.0	0.367359662069	0.398155764817	0.333139443484	0.450737945874	0.401168147325	0.387133662234	0.479627417506
Patient2	0.582394060002	0.214915101352	0.367359662069	0.0	0.397606167075	0.446166952445	0.347625971903	0.319935595837	0.260198543488	0.444755029273
Patient5	0.58353088009	0.350443630558	0.398155764817	0.397606167075	0.0	0.345249728847	0.404632013459	0.346313069072	0.273476181574	0.455875118547
Patient4	0.478643678947	0.44000181409	0.333139443484	0.446166952445	0.345249728847	0.0	0.305437054572	0.330219730871	0.326516046213	0.418544903024
Patient7	0.490420831733	0.377093855154	0.450737945874	0.347625971903	0.404632013459	0.305437054572	0.0	0.125480642045	0.259308039667	0.279289855147
Patient6	0.501925545571	0.387121995176	0.401168147325	0.319935595837	0.346313069072	0.330219730871	0.125480642045	0.0	0.300483588609	0.281356267952
Patient9	0.478729730164	0.333747787931	0.387133662234	0.260198543488	0.273476181574	0.326516046213	0.259308039667	0.300483588609	0.0	0.386882619471
Patient8	0.514895432566	0.438435121749	0.479627417506	0.444755029273	0.455875118547	0.418544903024	0.279289855147	0.281356267952	0.386882619471	0.0
