# Supplementary material for: Baseline Characterization of the Gut Microbiota of Field and Colony Populations of Phlebotomus tobbi and Preliminary Assessment of the Anti-Leishmanial Activity of Cultivable Bacteria
Source: Pathogens. 2026 Jun 23;15(7):658. doi: 10.3390/pathogens15070658 (PMC13416292; doi:10.3390/pathogens15070658)
Supplement: Supplementary file 1 [file pathogens-15-00658-s001.zip › pathogens-4357168-File S1/Beta_Diversity_ASV/Unweighted_UniFrac/Raw_Data/unweighted_unifrac_pc.txt]

Eigvals	10
0.236722834194	0.165666047316	0.118794646113	0.0816954426584	0.0602419236642	0.0393256070027	0.0289399898431	0.00362189073114	0.0	0.0

Proportion explained	10
0.322068210574	0.225393412484	0.161623525799	0.11114899464	0.0819608662685	0.0535036170897	0.0393736868457	0.00492768629881	0.0	0.0

Species	0	0

Site	10	10
Patient1	-0.380463601313	0.101486760794	0.12420602463	-0.0714306691231	0.0136467082457	0.000968835014149	-0.0252355145284	0.00414574307211	-0.0	0.0
Patient10	0.18305010418	0.0501318693887	0.136397332593	-0.0202548226645	0.0677346696637	-0.118188617389	-0.0267150474116	-0.0118247565899	-0.0	0.0
Patient3	0.00170370405345	0.214311457056	-0.0418930363423	0.182151835574	0.0144454713795	0.0513492867799	0.00597710026006	-0.0217066096109	-0.0	0.0
Patient2	0.178924874486	0.0321937910711	0.15320813352	0.0314137359893	-0.0738007730462	0.0359288721605	0.0111693629291	0.0318188886936	-0.0	0.0
Patient5	0.122237137945	0.0728460531637	-0.146827564581	-0.140241567318	0.0992111728886	0.0438616432029	-0.0419336441611	0.00113538341879	-0.0	0.0
Patient4	-0.0686478477418	0.0515726451105	-0.191051390336	0.0268539984247	-0.0614107147093	-0.106132123267	0.029399810595	0.0243935866884	-0.0	0.0
Patient7	-0.0212934673741	-0.17174165549	-0.0126287352174	-0.0031595962652	-0.0963468481064	-0.0364793835261	-0.0132330940883	-0.033054765308	-0.0	0.0
Patient6	0.00445640992807	-0.138403581036	-0.0349192854519	0.0328701475278	-0.0474978814357	0.05850837341	-0.102547242205	0.008362667661	-0.0	0.0
Patient9	0.0453284810974	0.00937401677611	0.00495571154803	-0.118619693368	-0.0607772212149	0.0577168163629	0.101700741486	-0.0120520097884	-0.0	0.0
Patient8	-0.0652957952602	-0.221771356834	0.00855280963769	0.0804166312225	0.144795416335	0.0124662972523	0.0614175271247	0.00878187176338	-0.0	0.0

Biplot	0	0

Site constraints	0	0
