# Supplementary material for: Baseline Characterization of the Gut Microbiota of Field and Colony Populations of Phlebotomus tobbi and Preliminary Assessment of the Anti-Leishmanial Activity of Cultivable Bacteria
Source: Pathogens. 2026 Jun 23;15(7):658. doi: 10.3390/pathogens15070658 (PMC13416292; doi:10.3390/pathogens15070658)
Supplement: Supplementary file 1 [file pathogens-15-00658-s001.zip › pathogens-4357168-File S1/Beta_Diversity_ASV/Weighted_UniFrac/Raw_Data/weighted_unifrac_dm.txt]

	Patient1	Patient10	Patient3	Patient2	Patient5	Patient4	Patient7	Patient6	Patient9	Patient8
Patient1	0.0	0.023217367	0.21414389	0.1420717805	0.2181182705	0.1812599055	0.0390540185	0.0303584545	0.1727471295	0.038986973
Patient10	0.023217367	0.0	0.215681127	0.1397376125	0.2207891425	0.1906299405	0.0318347925	0.0121283135	0.1759485765	0.033440144
Patient3	0.21414389	0.215681127	0.0	0.0988843035	0.2067975825	0.0557013265	0.1888519495	0.2276027165	0.1449928095	0.193531172
Patient2	0.1420717805	0.1397376125	0.0988843035	0.0	0.214606274	0.101168554	0.114153542	0.151256203	0.135642338	0.1224373835
Patient5	0.2181182705	0.2207891425	0.2067975825	0.214606274	0.0	0.178976976	0.192319528	0.232712752	0.081263288	0.1938287625
Patient4	0.1812599055	0.1906299405	0.0557013265	0.101168554	0.178976976	0.0	0.161874611	0.202514983	0.115257555	0.1637967945
Patient7	0.0390540185	0.0318347925	0.1888519495	0.114153542	0.192319528	0.161874611	0.0	0.0418167	0.148397296	0.0256378335
Patient6	0.0303584545	0.0121283135	0.2276027165	0.151256203	0.232712752	0.202514983	0.0418167	0.0	0.187885571	0.0438519855
Patient9	0.1727471295	0.1759485765	0.1449928095	0.135642338	0.081263288	0.115257555	0.148397296	0.187885571	0.0	0.1518235185
Patient8	0.038986973	0.033440144	0.193531172	0.1224373835	0.1938287625	0.1637967945	0.0256378335	0.0438519855	0.1518235185	0.0
