# Supplementary material for: Baseline Characterization of the Gut Microbiota of Field and Colony Populations of Phlebotomus tobbi and Preliminary Assessment of the Anti-Leishmanial Activity of Cultivable Bacteria
Source: Pathogens. 2026 Jun 23;15(7):658. doi: 10.3390/pathogens15070658 (PMC13416292; doi:10.3390/pathogens15070658)
Supplement: Supplementary file 1 [file pathogens-15-00658-s001.zip › pathogens-4357168-File S1/Beta_Diversity_ASV/Weighted_UniFrac/Raw_Data/weighted_unifrac_pc.txt]

Eigvals	10
0.0679077947757	0.0327931628663	0.0035305623267	0.00150842262354	0.000468864435432	0.000266608305615	4.888225589e-05	0.0	0.0	0.0

Proportion explained	10
0.637486435608	0.307846788089	0.0331432584546	0.014160362074	0.00440147878036	0.00250279336873	0.000458883625579	0.0	0.0	0.0

Species	0	0

Site	10	10
Patient1	-0.0840547771899	0.00228883178714	0.0178414347343	-0.0160931549115	0.00206841188664	-0.00329457042698	0.00192115796697	-0.0	0.0	0.0
Patient10	-0.0892215200311	0.00179292291385	-0.00187940300472	0.00363058012164	0.0061631687596	0.00337591414958	0.00434482173434	-0.0	0.0	0.0
Patient3	0.110626863032	-0.0793916979519	0.00507002670885	0.0176909563414	0.00836662743946	0.00250519687932	0.000435133472618	-0.0	0.0	0.0
Patient2	0.0238254744361	-0.0711152031312	-0.0384399957401	-0.00399126586738	-0.00704849544185	-0.0024349658871	0.000559391366826	-0.0	0.0	0.0
Patient5	0.0924112188684	0.127210813861	0.00310052051271	0.0122478185014	-0.00152798207326	-0.00194240788156	0.000560982919654	-0.0	0.0	0.0
Patient4	0.0901368156436	-0.0474850111251	0.0344326663707	-0.0127725206422	-0.00441180260959	-0.00146947699749	-0.000886841286474	-0.0	0.0	0.0
Patient7	-0.0576000891409	0.00447253962521	-0.00415794962778	0.00944845754239	-0.000735127571871	-0.0118043760479	-0.0011724659964	-0.0	0.0	0.0
Patient6	-0.102461705186	0.000990685350736	-0.000647530851483	0.00217840209644	0.00734787062654	0.00365028796141	-0.00476781769329	-0.0	0.0	0.0
Patient9	0.0769512803873	0.0539735950271	-0.0213547319308	-0.0207308483962	0.00433159485605	0.00365685843708	-0.000731000044505	-0.0	0.0	0.0
Patient8	-0.0606135608188	0.00726252364321	0.00603496282836	0.00839157521402	-0.0145542658717	0.00775753981367	-0.000263362439747	-0.0	0.0	0.0

Biplot	0	0

Site constraints	0	0
